# Supplementary material for: An Evaluation of Regional Cardiovascular Disease and Cancer Research Needs Using Conference Abstracts
Source: Ann Glob Health. 2021 Aug 5;87(1):76. doi: 10.5334/aogh.2886 (PMC8344965; doi:10.5334/aogh.2886)
Supplement: Review of Scientific Meeting Abstracts. — Review of Caribbean Public Health Agency’s conference abstracts to identify gaps in the Caribbean’s NCD research output. [file agh-87-1-2886-s1.xlsx]

## Sheet: Sheet1
No.	First Author	Article Title	Year of Issue	Journal Volume	Journal Issue	Abstract Number	Published Date	Year of Study	Country	Other Country	Other Country	Other Country	Institution	Other Institution	Other Institution	Other Institution	Other Institution	Other Institution	Other Institution	Study Design Author Designation	Classification of Study Design	Classification of Study Design	Specialized Testing	Sample Size	Biomarker Measurements	Population	Intervention	Comparisons	Outcome	Results				Events	First Author Country	Collaboration
1	S. Malcolm	Nutritional status, knowledge, practices and lifestyle characteristics among Turks and Caicos Islands primary school children	2013	62	Supplement 2	O-1	2015-01-01		Turks & Caicos islands				Ministry of Health							Survey	Cross-sectional study			297		5th & 6th grade Children	Nutritional status, knowledge, practices & lifestyle characteristic		Obesity/overweight	Knowledge was good, however improvement is needed in the practice of healthy consumption					Caribbean	In Country
2	AS Harewood-Marshall	Is the standard of acute stroke care in Barbados in keeping with evidence-based recommendations? An investigation of 2009 national registry data	2013	62	Supplement 2	O-2	N/F	2009	Barbados				Chronic Disease Research Centre, UWI	Ministry of Health						Descriptive Retrospective Study	Registry based study			318		Stroke patients at Queen Elizabeth Hospital registered with the registry	Stroke management	International guidelines	Quality of care - investigations (radiology, ECG, blood, CT scan, electrocardiogram), medications administered (thrombolytic, aspirin)	Absence of stroke unit, specialist team & written protocol				cardiovascular	Caribbean	In Country
3	A Butan	Factors affecting survival of women diagnosed with breast cancer: A 10 year multivariate study in Trinidad and Tobago	2013	62	Supplement 2	O-3	N/F	1997-2006	Trinidad & Tobago				University of the West Indies, St. Augustine								Registry based study			2206		Breast cancer patients from the Dr. Elizabeth Quanmina cancer registry	Factors that influence survival after diagnosis		Survival	Age at incidence, stage, surgery were significant factors in the multiple variate but not the univariate analysis of COX model				cancer	Caribbean	In Country
4	B Morrison	Testosterone deficiency is a possible risk factor for priapism associated with sickle cell disease	2013	62	Supplement 2	O-4	2015-01-01	2010	Jamaica	USA			Section of Surgery & Sickle Cell Unit, UWI	John Hopkins Medical Institution						Cross-Sectional Study	Cross-sectional study	Lab based study		50	Testosterone, prolactin, LH, FSH, LDH, Lipids, CBC and hematological indices	Adult men with homozygous SCD	Association of testosterone deficiency and priapism in adult men with SCD	Data needed to define priapism profile of SCD patients	Priaprism	No difference in mean total testosterone level for patients with and without history of priapism.					Caribbean	International
5	KR Quimby	Reduced haptoglobin biodiversity inhibits the expression of a cytoprotective monocyte population in sickle cell disease	2013	62	Supplement 2	O-5			Barbados				Chronic Disease Research Centre, UWI								Lab based study			29	Mean fluorescent intensity of CD163, Haptoglobin concentration	HbSS participants	Extent to which Hp depletion correlates with the CD 163 expression		Age, social factor, stage, treatment given	Positive correlation between CD 163 & Hp concentration					Caribbean	In Country
6	S. Jankie	In vitro activities of fluoroquinolones entrapped in non-ionic surfactant vesicles against ciprofloxacin-resistant bacteria strains	2013	62	Supplement 2	O-6			Trinidad & Tobago	USA			University of the West Indies, St. Augustine	Roosevelt University	Sullivan University					Laboratory	Lab based study				Ciprolflloxacin, gatifloxacin, levofloxacin & norfloxacin	Fluoroquinolones	Stability of noisome encapsulated ciprolflloxacin, gatifloxacin, levofloxacin & norfloxacin	Conventional drug	Displayed temperature dependent stability (4◦C - 37◦C) inclusive, haptpglobin concentration	Temperature dependent stability (4◦C - 37◦C) inclusive					Caribbean	International
7	D. Stephenson	Caregiver training benefits the development f children aged 6-42 months living in child care institutions in Jamaica	2013	62	Supplement 2	0-7			Jamaica				University of the West Indies							Cluster Randomized Controll Trial	Intervention			77		6-42 months old children in care	Interaction with caregiver	Control group	Mental development, early stimulation	Quasi-experimental approach showed increase in performance, locomotion and child development.					Caribbean	In Country
8	SM. Chang	Parental knowledge of child development in clinic attendance in there Caribbean countries	2013	62	Supplement 2	0-8		2011-2012	Jamaica	USA	UK		University of the West Indies	IDB	University college London						Cross-sectional study			600		Mothers from health centres	Association of knowledge and child development		Parenting knowledge, educational background, social status	Jamaica mother more knowledgeable about good parenting practices, although they higher levels of depression, lower educational background					Caribbean	International
9	L. King	Academic performance in children with sickle cell disease in Jamaica	2013	62	Supplement 2	0-9			Jamaica				University of the West Indies							Retrospective Cross-Sectional Study	Cross-sectional study			64		12 year and older children with sickle cell disease	Academic performance of children with SCD	Peers	Haemoglobin levels, test scores,	Children with SCD are negatively affected in their academic performance					Caribbean	In Country
10	BE. Blake Scarlett	Prevalence of overweight and obesity and associated modifiable risk factors among children 6-10 years old in the North East Health Region, Jamaica	2013	62	Supplement 2	0-10			Jamaica				University of the West Indies							Case Control Study	Cross-sectional study			5711		Children aged 6-10 year old	Obesity and overweight risk factors	Children with normal BMI	eating habits, physical activity, child growth, parental variability	Obesity and overweight varied significantly with age, gender and school location					Caribbean	In Country
11	PS. Gaskin	Diet. Physical activity, weight status and culture among 9-11 year old in Barbados: A pilot study	2013	62	Supplement 2	0-11			Barbados	Jamaica			University of the West Indies Cave Hill	University of the West Indies, Mona							Cross-sectional study			62		9-11 years school children	Factors that affect obesity		Physical activity, dietary practices sedentary activities	Energy intake significantly affected BMI					Caribbean	Caribbean
12	K. Singh	Prevalence and secular trend of severe congenital defects among newborn in Barbados - the need for clinical-epidemiology surveillance	2013	62	Supplement 2	0-12		1993-2012	Barbados				University of the West Indies Cave Hill							Retrospective Clinical Audit	Retrospective cohort study					Newborn babies	Congenital anomalies		Prevalence, circulatory and musculoskeletal system, neonatal death	Prevalence was lower than in other parts of the world					Caribbean	In Country
13	J. Seesahai	Regaining of birth weight and the subsequent growth velocity in neonates	2013	62	Supplement 2	0-13		2010-2011	Jamaica				Department of child and adolescent health, UWI							Prospective Study	Case series					Newborns in special care nursery, university hospital	Growth velocity	Normal weight infants	Weight and head measurement	Low birth weight neonates gain weight faster than normal birth weight infants					Caribbean	In Country
14	M Fernandez	Baseline measures and changes in the prevalence of child underweight, overweight and obesity between 1981and 2010: Results from the Barbados children health and nutrition study	2013	62	Supplement 2	0-14		1981-2010	Barbados				McGill University, Canada	University of the West Indies, Cave Hill						Cross-Sectional Study	Cross-sectional study			580		Grade three school children	Prevalence of underweight, overweight and obesity		Underweight, overweight, obesity, BMI	Overweight and obesity have been continues to increase					Caribbean	In Country
15	C. Conliffe	The prevalence of elevated blood pressure in adolescent in Nassau, The Bahamas	2013	62	Supplement 2	0-15			Bahamas				University of the West Indies school pf clinical medicine and research							Cross-Sectional Study	Cross-sectional study			785		Grade 9,10 and 11 students	Elevated blood pressure	Neighbouring nations	Blood pressure, overweight and obesity, BMI, age, family history	Prevalence of elevated blood pressure was similar to neighbouring countries				cardiovascular	Caribbean	In Country
16	DD Ramdath	Effect of a control intervention of healthy lifestyles, via infusion of the primary school curriculum, on knowledge, attitudes, practices and beliefs among school children in Trinidad and Tobago	2013	62	Supplement 2	0-16			Trinidad & Tobago				University of the West Indies, St. Augustine							Intervention Study	Intervention			24		Teachers	Develop curriculum	Control schools	knowledge, practices, attitudes and beliefs	Significant increase in knowledge and					Caribbean	In Country
17	W. Moumena	Prevalence of anaemia and the dietary intake of children ages 5-9 year in Trinidad and Tobago	2013	62	Supplement 2	0-17		2012	Canada	Trinidad & Tobago			McGill University	University of the West Indies, St. Augustine						Cross-Sectional Study	Cross-sectional study			315		5-9 year old school children	Dietary intake and anaemia		energy intake, anaemia, macronutrient intake,	Anaemia is present in children, however its difficult too discern dietary correlates					International	International
18	CM Wilson	Suicide ideation among adolescent in Trinidad and Tobago: Protective and risk factors	2013	62	Supplement 2	0-17a		2009	USA				University of Michigan	Alabama State University						Cross-Sectional Study	Cross-sectional study					High school students	Protective & risk factor of suicide		sexual intercourse, drug use, school attendance, emotional state	Significant difference in gender outcomes					International	International
19	EV Boisson	Changing trend in dengue fever in the English and Dutch speaking Caribbean, 1980-2011	2013	62	Supplement 2	0-18		1980-2011	Trinidad & Tobago				Caribbean Epidemiology Centre							Laboratory - retrospective review	Retrospective cohort study				Dengue Serotypes	Reported cases of dengue fever submitted to the CAREC	Epidemiology of dengue fever		Outbreaks, serotypes	Dengue fever changed and all serotypes are circulated					Caribbean	In Country
20	A Kumar	Epidemiological trends and clinical manifestations of dengue fever among children in Barbados	2013	62	Supplement 2	0-19			Barbados				University of the West Indies, Barbados	Queen Elizabeth Hospital						Retrospective Descriptive Study	Surveillance					All children up 16 years suspected of having dengue fever	epidemiological and clinical characteristics of dengue fever		rate of dengue, impact on organs, infection	First description of dengue fever in the region					Caribbean	In Country
21	I Buffonge	Helicobacter pylori infection on Montserrat: An assessment of the epidemiological factors associated with infection	2013	62	Supplement 2	0-20		2009-2012	Montserrat				Ministry of Health							Retrospective	Retrospective cohort study			288		Helicobacter pylori tested patients in the Glendon Hospital laboratory	Factor associated with helicobacter pylori in Montserrat, educational status and infection	Thoses that are negative	Educational status, infection,	Infection is associated with lower levels of educational attainment					Caribbean	In Country
22	L Indar	Phage typing of Salmonella enteritidis in selected English and Dutch speaking Caribbean countries, 2005-2012: The changing epidemiology of foodborne infections	2013	62	Supplement 2	0-21		2005-2012	Trinidad & Tobago				Caribbean Epidemiological Centre							Laboratory	Lab based study			650	Phage Typing Salmonella enteritidis	Isolates of Salmonella enteritidis	Changing epidemiology of foodbourne infections	1989-2001 isolates	Strains	Different strains existed in each country					Caribbean	In Country
23	L Indar	The burden and impact of acute gastroenteritis and foodbourne diseases in the Caribbean	2013	62	Supplement 2	0-22		2008-2012	Trinidad & Tobago	Panama			Caribbean Epidemiological Centre	Pan American Health Organization						Retrospective/Cross-Sectional Study/Laboratory Surveillance	Health Economics	Surveillance			Pathogens - salmonella, campylobacter, giardia	Acute gastroenteritis and Food Bourne Illness cases from Grenada, St. Lucia, Trinidad and Tobago, Dominica, Guyana, Jamaica, Barbados	Pathogens and Economic Burden of illness		incidence of AGE and FBI, under-reporting, pathogens from stool sample, health care utilization, lab capacity, economic cost	The burden of AGE was higher than what was previously reported					Caribbean	International
24	S Handfield	Norovirus outbreak: An emerging public health threat in the Caribbean with implications for small tourist dependent economies such as the Turks and Caicos Islands	2013	62	Supplement 2	0-23		2012	Turks & Caicos				Ministry of Health and Education							Outbreak	Outbreak investigation	Qualitative study		805	Stool sample, norovirus genotypes	Hotel guest & staff 20-59 years old	Norovirus outbreak		Clinical presentation, health care utilization, genotyping of samples	The outbreak cost is estimated to be in the millions.					Caribbean	In Country
25	F Morey	All-cause and cervical cancer mortality by ethnicity in Belize, 2008-2010	2013	62	Supplement 2	0-24		2010	Barbados	Belize			University of the West Indies, Cave Hill	Ministry of Health, Belize						Cross-Sectional Descriptive Study	Cross-sectional study			4312		All deaths	Determinants of mortality and cervical cancer mortality, ethnicity, crude death rate	Mestizo women, risk factor age, gender	Ethnicity, mortality,	Cervical cancer has higher prevalence in some ethnic groups				cancer	Caribbean	Caribbean
26	WD Aiken	Rural/Urban difference in the clinic-pathologic profiles of Jamaican men with prostate cancer: A comparative retrospective case series	2013	62	Supplement 2	0-25			Jamaica				University of West Indies, Mona							Retrospective Case Series	Retrospective cohort study					People with prostate cancer in urban areas and herbs and functional foods	Dwelling, Gleason scores	Urban and rural dwelling	Comparison of clinical-pathologic profiles of rural and urban dwelling men with prostate cancer, age, PSA level, digital rectal examination, biopsy score, treatment,	Rural dwelling man showed more advanced prostate cancer compared to urban dwelling				cancer	Caribbean	In Country
27	M Aung	The epidemiology of prostate cancer among men in Western Jamaica	2013	62	Supplement 2	0-26			Jamaica	USA			Western Regional Health Authority	University of Alabama						Case Control Study	Case control study	Quantitative		204		Men with prostate cancer	Knowledge, attitudes and practices of men	Men without prostate cancer	Alcohol use, family history, age, risk factors, health seeking behaviour, screening	Low KAP scores				cancer	Caribbean	International
28	T Anderson	Prostate cancer knowledge, attitude and practices among men in Western Jamaica	2013	62	Supplement 2	0-27			USA	Jamaica			University of Alabama	Western Regional Health Authority						Cross-Sectional Study	Cross-sectional study			410		Men aged 40-93 years old who had previous been screened for prostate cancer	Knowledge, attitude and practices associated, job, sociodemography, age, with prostate cancer screening		Screening, job category, doctor's visit,	A significant portion of Jamaican men have never been screened for prostate cancer				cancer	International	International
29	V Mahase	Complementary use of herbs and functional foods by cancer patients in Trinidad	2013	62	Supplement 2	0-28		2012	Trinidad & Tobago				University of the West Indies, St. Augustine							Cross-Sectional Study	Cross-sectional study			150		Cancer patients who use herbs	Herb usage among prostate, breast and colorectal patients		Herb type and use	Herbs may interact with conventional chemotherapy				cancer	Caribbean	In Country
30	M Ford	What is in your baby? Assessing prenatal exposure and potential health outcomes to persistent organic pollutants, pesticides and heavy metals in 10 Caribbean countries	2013	62	Supplement 2	0-29			Grenada				St. George University							Systematic Biomonitoring Study	Lab based study			442	POP in blood, urine, mercury, lead	Pregnant women	Prenatal exposure and health outcome	USA findings	Exposure, concentration levels	Pregnant women are exposed to various chemical substances that may have adverse effect on their fetuses					Caribbean	In Country
31	NR Graham	Prevalence if group B streptococcus colonization in pregnant women in the Bahamas	2013	62	Supplement 2	0-30		2008	Bahamas				University of the West Indies, Nassau								Cross-sectional study			492	Group Bstrips	Pregnant women 35 & 37 gestation	prevalence of group B streptococcus (GBS)	Neighbouring countries, age, mode of delivery	GBS	GBS was below typical range in comparison to neighbouring countries					Caribbean	In Country
32	E Tyrell	Knowledge and perception of HPV and the HPV vaccine among pre-adolescent girls and their guardians in Georgetown, Guyana	2013	62	Supplement 2	0-31			Guyana				University of Guyana							Cross-Sectional Study	Cross-sectional study			161		11 years old girls and guardians	Knowledge and perception of HPV		Knowledge, cause, detection, transmission, health information resources, vaccination,	Both the girl and the guardians responded poorly.					Caribbean	In Country
33	CF Allen	The need for a sexual and reproductive health literacy strategy for Eastern Caribbean Youths: A literature review and focus group discussions with young people in four countries	2013	62	Supplement 2	0-32			Barbados				United Nations Population Fund (UNFPA)							Literature Review	Literature review	Qualitative study		100		15-17 years old	Generate baseline information to support programmed development		Knowledge, practices	Sexual and reproductive health campaign is needed					Caribbean	In Country
34	MM Deschamps	Sexual violence and its consequences in Haiti	2013	62	Supplement 2	0-33		2000-2008	Haiti	USA			Les Centres GHESKIO	Florida International University	Stempel College of Public HEALTH					Retrospectiev Analyst	Retrospective cohort study			2109		Women and girls sexual assault victims	Impact of sexual assault		Sexual experience, pstd, use of weapon,	Victims experienced serious psychological symptoms					Caribbean	International
35	MA St. John	Outcome of HIV infected pregnant women and their offspring: A 5 year study	2013	62	Supplement 2	0-34		2007 & 2011	Barbados				Ministry of Health								Case series			143		Aged 17-45 pregnant women	Outcome of HIV infected pregnant women		Live births, drug prescribed, DNA testing,	Good outcome for mother and offspring's					Caribbean	In Country
36	RC Landis	10 year national HIV viral load trends in Barbados: Implication for treatment as prevention	2013	62	Supplement 2	0-35		2002 &2011	Barbados				University of the West Indies, Cave Hill								Case series			17612	Viral load	HIV patients	Viral load trends	2002 & 2011	Suppression, anti-retroviral treatment	Significant trend in viral suppression in clients using services					Caribbean	In Country
37	J Philips	Nurses' integration with HIV patients: The influence of social contact, fear, empathy, occupational risk, systemic support and support for mandatory testing	2013	62	Supplement 2	0-36			Trinidad & Tobago				University of the West Indies, St. Augustine							Cross-Sectional Study	Cross-sectional study			115		Registered nurses aged 21-59 year old	Willingness to interact with HIV patients		Social contact, fear, empathy, occupational risk, systematic support and support for mandatory testing	Recommendation to encourage nurses to engage in social contact with HIV patients					Caribbean	In Country
38	A Jaggat	Prevalence of intimate partner violence among HIV positive and HIV negative pregnant women in Trinidad and Tobago	2013	62	Supplement 2	0-37		2011-2012	Trinidad & Tobago				University of the West Indies, St. Augustine	Tobago Health Training Centre						Case Control Study	Cross-sectional study			470		HIV positive and negative pregnant women	Prevalence of intimate partner violence	HIV negative women	Abuse, prevalence	Intimate partner violence was prevalent in both groups					Caribbean	In Country
39	JO Rodgers	Prevalence of risk factors for syphilis among HIV infected patients attending the outpatient clinics at Princess Margaret Hospital, Nassau, The Bahamas	2013	62	Supplement 2	0-38			Bahamas				University of the West Indies, Nassau							Cross-Sectional Study	Cross-sectional study			271		HIV infected patient at outpatient facilities	Prevalence of syphilis		Alcohol use, sexual practices, drug use	Risky behavoural practices were significantly associated with syphilis co-infection					Caribbean	In Country
40	K Rivers	Association between obesity and impaired glucose tolerance among high school adolescents in News Providence, Bahamas	2013	62	Supplement 2	0-39		2012	Bahamas				University of the West Indies, Nassau							Cross-Sectional Study	Cross-sectional study			873		Adolescent aged 13-19 year old	Incidence of impaired glucose tolerance (IGT)		Overweight/obesity, IGT	Strong positive association between obesity and IGT					Caribbean	In Country
41	C Guerra	Evaluation of pulmonary dysfunction among persons with type 2 diabetes in Trinidad	2013	62	Supplement 2	0-40			Trinidad & Tobago				University of the West Indies, St. Augustine								Case series			93		Persons with type 2 diabetes	Prevalence of pulmonary dysfunction		BMI, underweight/overweight, pulmonary function	A little under half displayed restrictive spirometric profile					Caribbean	In Country
42	H Ford	Management guideline for type 2 diabetes: Toward a sustainable evidence based approach to type 2 diabetes management in public primary care in Barbados	2013	62	Supplement 2	0-41		2009-2010	Barbados				University of the West Indies, Cave Hill							Retrospective Descriptive Study	Retrospective cohort study			499		Type 2 diabetic clients not on insulin 25 years and older	Management of blood sugar, blood pressure and lipid control		Blood pressure, cholesterol, haemoglobin measure	There was inadequate monitoring				cardiovascular	Caribbean	In Country
43	C Taylor	Inpatient diabetes care at the Queens Elizabeth Hospital in Barbados	2013	62	Supplement 2	0-42			Barbados				University of the West Indies, Cave Hill								Case series			-		Diabetes inpatients at Queen Elizabeth Hospital	Audit of care to inpatients with diabetes		Prevalence, treatment, foot disease	Medication errors were experienced by 41% of patients					Caribbean	In Country
44	AR Greenidge	Non-invasive vascular scanning techniques in the diabetic foot	2013	62	Supplement 2	0-43			Barbados				University of the West Indies, Cave Hill							Case Control Study	Case control study		Spectrophotometry, endothelial function, neurosthesiometry,	89	Tissue	Persons with diabetes foot	Comparison of tissue oxygen saturation	Control group	Oxygen saturation, spectrometer probe	Reactive hyperaemic index has a zero value as a predictor of diabetic foot ulceration.				cardiovascular	Caribbean	In Country
45	A Williams	Leonotis nepetifolia leaf extracts as a hepatoprotective agent against the harmful effect of acetaminophen-induced toxicity in mice	2013	62	Supplement 2	0-44		2013	Trinidad & Tobago				University of the West Indies, St. Augustine							Clinical Trial	Animal study			2019-06-04	Liver tissue, leonotis nepetifolia, antioxidant enzymes	Swiss Albino mince	Hepatic activity of Leonotis nepetifolia leaf extract in acetaminophen-induced toxic model	Pre & post treatment	Histopathology of liver, acetaminophen toxicity,	Both pre and post-treatment of Leonotis nepetifolia extracts prevented aute liver damage induced by acetaminophen toxicity					Caribbean	In Country
46	S Singh	Effect of high glucose on the expression of genes and protein involved in insulin signaling in cardio-myocytes	2013	62	Supplement 2	0-45			Trinidad & Tobago	Canada			University of the West Indies, St. Augustine	Guelph Food Research Centre, Guelph						Clinical Trial	Animal study				Cardiomyocytes	Adult rats	Hyperglycaemia in cardiomyocytes and modulation by anthocyanim	Control group	Incubated cardiomyocytes,	Changes in protein and gene expression in responses to hyperglycaemia may contribute to physiological dysfunction observed in heart failure.				cardiovascular	Caribbean	International
47	IA Tennant	Cardiovascular structure and function in adult survivors of severe acute malnutrition	2013	62	Supplement 2	0-46			Jamaica	Belgium	UK	New Zealand	University of the West Indies, Jamaica	Ghent University, Belgium	University of South Hamptom	University of Auckland/ St. Thomas Hospital				Case Control	Case control study		Carotid-femoral pulse wave velocity (PWV), 2D echocardiography	161		Adult survivors of SAM and persons never exposed to SAM	Cardiovasculaer function and severe acute malnutrition (SAM)	Persons never exposed to SAM	Cardiac output, stroke volume, visceral fat mass, stroke volume, BP	Adult survivors of SAM had lower arterial stiffness Cconpared to control group				cardiovascular	Caribbean	International
48	C Taylor-Brown	Programming of body mass and resting metabolic rate in healthy Jamaican children	2013	62	Supplement 2	0-47			Jamaica				University of West Indies, Mona							Longitudinal Cohort Study	Retrospective cohort study			129		11 years old children	Birth anthropometry and resting energy expenditure (REE) in healthy children		Birth weight/length, REE	Weight andheight at birth are associated with LBM and REE in childhood and these effedtc persists into adulthood					Caribbean	In Country
49	AV Badaloo	Effects of methionine supplementation on cysteine and glutathione production in malnourished children	2013	62	Supplement 2	0-48			Jamaica	USA			University of West Indies, Mona	Boylor College of Medicine , Houston Texas						Clinical Trial	Clinical trial			16	Cystein flix, stable isotopes	Children	Methionine supplementation, cysteine production and glutathione in malnourish children		cysteine flux, cysteine concentration, glutathione synthesis	Increase dietary intake may be necessary to meet the total demand for cysteine in oedematous SAM					Caribbean	International
50	M Asnani	Jamaican living with sickle cell disease: What do they know about SCD?	2013	62	Supplement 2	0-49			Jamaica				University of West Indies, Mona							Qualitative Study	Qualitative study			30		Adult SCD patients attending UWI clinic	Knowledge of SCD		Transmission, cause, precautions	There are important gaps in understanding the inherent pattern of the disease					Caribbean	In Country
51	A Rankine-Mullings	Sickle cell disease: A risk factor for fatal dengue fever in the 2012 epidemic in Jamaica - A preliminary report	2013	62	Supplement 2	0-50		2012	Jamaica				University of West Indies, Mona							Retrospective Analysis	Outbreak investigation			-		Persons with SCD	Risk of death from dengue fever		Manifestation, deaths, risk of dying	SCD patients with symptom compatible with dengue should be considered high risk					Caribbean	In Country
52	L King	Impact of a comprehensive sickle cell centre on early childhood mortality in a developing country: The Jamaican experience	2013	62	Supplement 2	0-51		1995-2009	Jamaica				University of West Indies, Mona							Case Series	Case series			599		Children with sickle cell disease	under-five mortality	General population	Mortality	Under five mortality in children with sickel cell disease is low					Caribbean	In Country
53	A McCaw-Binns	Measuring prenatal and under five mortality in Jamaica: Quality and completeness of vital data	2013	62	Supplement 2	0-52		2008	Jamaica	St. Lucia			University of West Indies, Mona	International Biostatistics and Information Services, Castries						Multi-source Methodology	Cross-sectional study			1730		Fetal & under five deaths	Completeness of reporting		Births, deaths, mortality rate	Undereporting reporting reduce the effective rates by 20-34%					Caribbean	Caribbean
54	S Quesnel	Leading causes of death in the English and Dutch speaking Caribbean during the period 2000-2008	2013	62	Supplement 2	0-53		2000-2008	Trinidad & Tobago	USA			Caribbean Epidemiological Centre	Pan American Health Organization							Registry based study					Regional mortality database	Causes of death		Leading causes	Chronic non-communicable disease dominated the first five leading causes of death					Caribbean	International
55	N Brathwaite	Socio-economic difference in mortality among adults in the Bahamas	2013	62	Supplement 2	0-54		2000-2009	Bahamas				Ministry of Health								Registry based study					Adults 20-59 years old from the registered deaths database	Socio-economic status		Mortality rate	Mortality rates showed a gradual increase in socio-economic status decreased (13.1 of the highest class, 52.0 of the lowest).					Caribbean	In Country
56	C Cunningham-Myrie	Allostatic load in Jamaica: Sex difference and variability across neighbourhoods	2013	62	Supplement 2	0-55		2008	Jamaica	USA			University of West Indies, Mona	Tulane University, New Orleans							Registry based study					Jamaica Health and Lifestyle Survey dataset	Sex differences and variability with allostic load (AL)		Blood pressure, BMI, glucose levels, cholesterallevels	Significant sex difference exist in mean AL				cardiovascular	Caribbean	International
57	OR Molaodi	Do neighbourhood environment contribute to ethnic differences in obesity, physical activity and dietary habits?	2013	62	Supplement 2	0-56		1999 & 2004	United Kingdom				University of Glasgow, UK							Cross-Sectional Study	Cross-sectional study					Health survey data from England	Ethnic difference, consumption patterns and neighbourhood		Consumption patterns, ethnic group,	Ethnic difference in physical activity was not associated with neighbouring facilities					International	International
58	N Wallace-Carbon	Approaches to early detection of breast cancer in a middle income country: Rates and determinants of self, clinical and radiographic breast examination in Dominica	2013	62	Supplement 2	0-57			Barbados				University of the West Indies, Cave Hill							Qualitative	Qualitative study			150		Women aged 40-69 year old	Approaches to early detection of breast cancer		Breast examination, education level	Findings indicate that priority should be given to increasing coverage of clinical breast examination in women from lower socio-economic status				cancer	Caribbean	In Country
59	MD Jackson	Is calcium associated with risk of prostate cancer in Jamaican men?	2013	62	Supplement 2	0-58			Jamaica				University of West Indies, Mona							Case Control Study	Case control study			210	Blood	Men 40-80 years old with newly diagnosed prostate cancer	Relationship between calcium and prostate cancer	Control group	BMI, calcium intake, family history, obesity	Serum and dietary calcium intake were unrelated to prostate cancer in Jamaican men				cancer	Caribbean	In Country
60	AJM Hennis	Sexual behaviours and urologic characteristics associated with prostate cancer risk in Barbados	2013	62	Supplement 2	0-59		2002-2011	Barbados	USA	Canada		University of the West Indies, Cave Hill	Stony Brook University, NY	Ministry of Healt, Barbadis	Transnational Genomics, Arizona	National Human Genome Research Institute, Maryland	University of Alberta, Canada		Case Control Study	Case control study			2012	Tumours	Black men with and with out prostate cancer	Urological characteristics and sexual behaviour	Aged-matched controls	Urological characteristics, sexual risk behaviour	Association between sexual behaviour and prostate cancer are likely due to multiple mechanism				cancer	Caribbean	International
61	AL Patrick	The prostate cancer screening controversy: Justification for screening in Tobago and in similar Afro-Caribbean/ African populations	2013	62	Supplement 2	0-60		1998	USA	Trinidad & Tobago			University of Pittsburgh, Pittsburgh	Tobago Health Studies Office, Tobago						Cross-Sectinoal Study	Cross-sectional study	Lab based study		Population based	Specimen, serum, blood	Men ages 40-79 year old	Justification for screening	Aged-matched controls	Detection, incidence, mortality rates, ethnicity	The US policy may not hold for countries with high prevalence, incidence and high age standardized mortality rates for prostate				cancer	International	International
62	CH Bunker	Fifteen years preliminary mortality follow-up of the Tobago prostate cancer survey	2013	62	Supplement 2	0-61		1997 & 2007	USA	Trinidad & Tobago			University of Pittsburgh, Pittsburgh	Tobago Health Studies Office, Tobago						Case Control Study	Case control study			3090	Serum	Men 40-79 years old	Age-specific mortality based on cancer screening	Aged-matched controls	Mortality rate, age at screening	Screening diagnosis may provided minimal survival				cancer	International	International
63	AL Kuipers	Arterial Calcification in Afro-Caribbean men from Tobago	2013	62	Supplement 2	0-62			USA	Trinidad & Tobago			University of Pittsburgh, Pittsburgh	Tobago Health Studies Office, Tobago						Prospective Chort Study	Case series			273		Afro-Caribbean men	Prevalence and characteristics of calcified plaque		Presence of abdominal aorta,	CAC was 10% lower when compared to previous report on African American men					International	International
64	I Miljkovic	Natural history and magnitude of changes in skeletal -muscle adipose tissue infiltration with ageing in Afro-Caribbean men: Longitudinal data from Tobago Health Study	2013	62	Supplement 2	0-63			USA	Trinidad & Tobago			University of Pittsburgh, Pittsburgh	Tobago Health Studies Office, Tobago						Longitudinal Study	Retrospective cohort study			846		Afro-Caribbean men, 40-81 years old	Natural history of skeletal muscles	Six years old data	Adiposity phenotypes, muscle development,	Skeletal muscles adipose tissue					International	International
65	MR Asnani	Glomerular filtration rate estimating equation in SS disease	2013	62	Supplement 2	0-64			Jamaica				University of the West Indies, Kingston							Laboratory Study	Lab based study			98	creatinine, Cystatin C, eGFR	Patients with SS disease	Existing equation to measure glomerular filtration and homozygous SCD		Body surface area Serum creatinine, cystatin C	Current estimating equations, other than the CKD-EPI equations, do not perform as well in person with homozygous SS disease					Caribbean	In Country
66	L Rolle-Smith	Exposure to community violence and associated symptoms of psychological trauma among adolescent in New Providence, Bahamas	2013	62	Supplement 2	0-65		2011-2012	Bahamas				Public Hospital Aithority							Cross-Sectional Study	Cross-sectional study			305		Students aged 14-16 years old	Exposure to violence and psychological trauma		Types of violence, witnessed, post-trauma stress	Bahamian students are exposed to significant amounts of violence and should be screened for psychological trauma					Caribbean	In Country
67	UM Read	Longitudinal patterns of psychosocial distress in the determinants of young adults social well-being and health (DASH) cohort study in London, UK: Implications for qualitative sampling and interview	2013	62	Supplement 2	0-66		2002-2012	UK				Medical Research Council Social and Public Health Science Unit, Glasgow							Longitudinal Study	Prospective cohort study	Qualitative study		1713		Student 11-13 year old	Psychological distress	Subjects at earlier years	Psychosocial well-being, general health, strengths & difficulties	Psychosocial measureas in DASH suggest interactions between ethnicity, gender, studying and employment.					International	International
68	T Astell-Burt	Effect of traffic pollution on psychosocial stress on ethnic differences in respiratory health in adolescence	2013	62	Supplement 2	0-67			UK	Australia			Medical Research Council, Glasgow	University of Western Sydney, Sydney	University of Adelaide, Australia					Longitudinal Study	Prospective cohort study					Children 11-13 year old	Effect of pollution and racism	Children at earlier years	Expiratory volume, vital capacity, risk of asthma, exposure to pollutants, racism	Racism and traffic pollution had important synergistics influences on asthma, which suggests that interventions which eliminate discrimination might have benefits for ameliorating a wider range of health problems than mental health.					International	International
69	S McFarlane	Association of depression symptoms and high BMI in 15-19 year old Jamaican adolescents	2013	62	Supplement 2	0-69			Jamaica				University of the West Indies, Kingston							Cross-Sectional Study	Cross-sectional study			1317		Adolescent aged 15-19 year old	Depression and BMI		BMI, overweight, mental health,	In 15-19 year olds, some mental health indices are associated with being overweight.					Caribbean	In Country
70	D Stephenson	Caregiver training benefits care-giving practices in children's homes in Jamaica	2013	62	Supplement 2	P-1			Jamaica				University of the West Indies, Kingston							Intervention Study	Intervention					Caregivers in Children Homes	Caregiver training programme	Control group	Child development knowledge, age appropriate activities, caregiving practices	A low cost training programme can improvecaregivers' interaction with children in care					Caribbean	In Country
71	T Handfield	Parental perception of childhood obesity: A Turks and Caicos perspective	2013	62	Supplement 2	P-2			USA				Florida International University							Cross-Sectional Study	Cross-sectional study			147		Parents of elementary-aged students	Parental perception of obesity	Control group	Children's weight, problems associated with obesity, Controlling body weight	The majority of parents were unaware of an overweight/obesity problem in thier children					International	International
72	SJ Woolford	Differences in the prevalence of obesity and obesity-related behaviours among adolescents in Trinidad and Tobago	2013	62	Supplement 2	P-3		2009	Trinidad & Tobago	USA			University of Southern Caribbean, T&T	Alabama State University, Alabama	University of Michigan, Michigan	Harvard University, Massachusetts				Cross-Sectional Study	Cross-sectional study			3618		Students in 5 the & 6th form	Difference in prevalence of obesity		Physical activity, other weight related behaviour, BMI, Height & weight	Black-Trinidadian adloescent girls have a significantly higher prevalence of obesity than thier peers.					Caribbean	International
73	S Ross	The prevalence of overweight and obesity in Jamaica among children in four selected high schools locates in the inner city region of Kingston	2013	62	Supplement 2	P-4			Jamaica				University of Technology, Jamaica							Cross-Sectional Study	Cross-sectional study			220		High school students	Prevalence of overweight and obesity		BMI, obesity/overweight, dietary patterns, extracurricular activity	There were established relationship between poverty, diet, physical activity and overweightand obesity in children.					Caribbean	In Country
74	F Williams	Relationship between sedentary activities, physical activity and body mass index among Bahamian adolescents in New Providence	2013	62	Supplement 2	P-5			Bahamas				Princess Margaret Hospital	University of the West Indies	Ministry of Health, Nassau					Cross-Sectional Study	Cross-sectional study			411		High school Students in grade 7-12	BMI, sedentary behaviour and physical activity		Media usage, physical activity, BMI, height & weight,	The prevalence of at-risk and overweight adolescent was high.					Caribbean	In Country
75	L Wilson	Weight perception and control behaviours among secondary students in Trinidad and Tobago	2013	62	Supplement 2	P-6			USA	Trinidad & Tobago			Alabama State University, USA	University of Southern Caribbean, T&T						Cross-Sectional Study	Cross-sectional study			4448		Fifth and sixth formers	Gender differences and weight status	Gender	Body weight, diet and exercise	Adolescents with greater weight risk are less likely to use exercise for weight management.					International	International
76	M Dowrich	Evaluation of educators' concerns with regard to the implementation of the nutrition component of the health and family life education programme at Primary schools in Trinidad	2013	62	Supplement 2	P-7			Trinidad & Tobago				University of the West Indies, St, Augustine							Cross-Sectional Study	Cross-sectional study			21		Primary school teachers aged 23-59 years	Perceptions and attitudes toward curriculum		Task and impact, awareness, resources, parental involvement	The stages of concer ranged from awareness to refocusing					Caribbean	In Country
77	A Lamsee	Health issues associated with test anxiety in pre-Secondary Entrance Assessment Examination children in Trinidad and Tobago	2013	62	Supplement 2	P-8			Trinidad & Tobago				University of Southern Caribbean, T&T							Cross-Sectional Study	Cross-sectional study	Qualitative study		77		Students ages 10-13 years old	Test anxiety and exam preparation		Test anxiety, Physical symptoms, Psychological impact, Teacher's perception	Results indicated that 70% of students experienced high levels of test anxiety.					Caribbean	In Country
78	A Lamsee	Health issues associated with test anxiety in pre-Secondary Entrance Assessment Examination children in Trinidad and Tobago	2013	62	Supplement 2	P-8			Trinidad & Tobago				University of Southern Caribbean, T&T							Cross-Sectional Study	Cross-sectional study	Qualitative study		77		Students ages 10-13 years old	Test anxiety and exam preparation		Test anxiety, Physical symptoms, Psychological impact, Teacher's perception	Evidence suggest that students experience high level of test anxiety which is manifested negatively.					Caribbean	In Country
79	G Roopmarine	Dental anxiety/fears among children aged 10 to 16 years in a dental hospital in Trinidad	2013	62	Supplement 2	P-9			Trinidad & Tobago				University of Southern Caribbean, T&T							Cross-Sectional Study	Cross-sectional study					Children 10 - 16 year old	Dental anxiety	Emergency care and routine care	Dental anxiety, dental procedures, types of care	The prevalence of dental anxiety is high in this population in relation to dental extraction and administration of local anaesthesia					Caribbean	In Country
80	E Tyrell	Knowledge of gonorrhea and Chlamydia disease in adolescents in George Town- A pilot Study	2013	62	Supplement 2	P-10			Guyana				University of Guyana, Guyana							Cross-Sectional Study	Cross-sectional study			300		Students aged 14-17 years old	Knowledge		Knowledge, transmission, STIs,	There is a need for country-wide study to assess the various misconceptions about these two diseases,					Caribbean	In Country
81	A Khan	Normal ranges for acute phase reaction (interleukin-6, tumour necrosis factor alpha and C-reactive protein in umbilical cord blood of healthy term neonates at the Mount Hope Women's Hospital, Trinidad	2013	62	Supplement 2	P-11			Trinidad & Tobago				University of the West Indies, St. Augustine							Prospective Cohort Study	Case series			162	Blood	Healthy pregnant women	Normal ranges in umbilical cord blood		Maternal age, antenatal and perinatal history, blood sample	The normal range for IL-6, TNF-alpha and CRP in umbilical cord blood for healthy term Trinidadian neonates are now available					Caribbean	In Country
82	P Ali	Types two diabetes, high triglycerides, LDL and HDL are risk factors for cardiovascular disease in patients 45 years and older in Trinidad	2013	62	Supplement 2	P-12			Trinidad & Tobago				University of the West Indies, St. Augustine								Retrospective cohort study			138	Interleukin-6, tumout necrosis factor alpha, C-reactive protein	Patients 45 and older	Cardiovascular disease risk and type 2 diabetes	Non-diabetics	Incidence, cholesterol levels, risk factors,	60 years old East Indian males were at greater risk for a cardiac event				cardiovascular	Caribbean	In Country
83	VRS Singh	The incidence of type 1 diabetes, among patients registered in a teaching hospital in northern Trinidad between 2003 and 2012	2013	62	Supplement 2	P-13		2003-2012	Trinidad & Tobago				University of the West Indies, St. Augustine							Capture-recapture,retrospective and prospective	Case series					Children attending clinic	Incidence of type 1 diabetes		Incidence	The chronic nature, early age of onset, pattern of increasing rate of diagnosis and serious long term morbidity suggests that type 1 diabetes will continue to be a critical health issue in the population					Caribbean	In Country
84	F Hill-Briggs	The Penal Health Centre, Trinidad, diabetes patient self-care study	2013	62	Supplement 2	P-14			Trinidad & Tobago	USA			Trinidad and Tobago Health Sciences Initiative	John Hopkins School of Medicine, Baltimore	Ministry of Health, T&T						Case series			523		Patients with diabetes	Feasibility of self-care risk assessment		Blood pressure, behavioural risk, medication, physical & dietary behaviours and financial and emotional factors	The PSCRA yielded data needed to identify the behavioural needed of the patient population.				cardiovascular	Caribbean	International
85	C Boston	An assessment of the level of knowledge about type two diabetes self-care among diabetic patients and how it influences the development of diabetes-related complications	2013	62	Supplement 2	P-15			Guyana				University of Guyana, Guyana							Prospective Case Control Study	Prospective cohort study					Type 2 diabetic patients	Knowledge about self-care	Control group	Education, knowledge	Respondents knowledge about type two diabetes self-care was poor overall.					Caribbean	In Country
86	C Guell	Exploring patients and professionals' barriers to diabetic foot care in Barbados pr	2013	62	Supplement 2	P-16			Barbados				University of the West Indies, Cave Hill							Qualitative Study	Qualitative study			20		Health professionals and diabetic patients	Barriers to diabetes foot care		Barriers, foot care, knowledge and attitude	The findings provide a structural perspective on barriers to diabetic foot care beyond behavioural, and educational concerns, and can inform local foot care provision.					Caribbean	In Country
87	K Mungrue	The epidemiological and quality of life of patients with end-stage renal disease in Bahamas	2013	62	Supplement 2	P-17			Trinidad & Tobago				University of the West Indies, St. Augustine							Cross-Sectional Study	Case control study					Patients with end stage renal disease	Prevalence, risk factors, mortality and morbidity and chronic kidney disease	Persons with end-stage renal disease	Diseases, fatalities, morbidity, treatment	Emphasis is needed on primary prevention and management of chronic non-communicable diseases.					Caribbean	In Country
88	TL Roker-Davis	Quality of life in chronic venous disease: A look at patients in the cardiothoracic and vascular clinic, outpatient dressing room and Agape Family Medicine Clinic of the Public Hospital Authority, New Providence, The Bahamas	2013	62	Supplement 2	P-18			Bahamas				University of the West Indies, Bahamas							Case Control Study	Cross-sectional study			408		Patients	Impact of chronic venour disease		Quality of life, medical history, risk factors	The debilitating disease CVD has a negative impact, reducing QoL in patients study.				cardiovascular	Caribbean	In Country
89	D Bujhawan	The epidemiology of vascular heart disease in Trinidad - 2012	2013	62	Supplement 2	P-19		2012	Trinidad & Tobago				University of the West Indies	Caura Chest Hospital	Eric Williams Medical Sciences Complex, T&T					Retrospective Cohort Study	Retrospective cohort study			351		Patients attending a cardiac facility		type of vascular defection cardiac function, demographics, co-morbidities	Valcular defects, other illnesses	Vascular heart disease in Trinidad is a degenerative disease, seen in patients of increasing age mainly after the 4th decade of life.				cardiovascular	Caribbean	In Country
90	T Dorsett-Johnson	Prevalence of undiagnosed peripheral arterial disease in adults attending a family medicine healthcare centre, New Providence, The Bahamas	2013	62	Supplement 2	P-20			Bahamas				University of the West Indies, Bahamas							Cross-Sectional Study	Cross-sectional study			270	Patients from family mediceien clinic over 40 years old	Patients 40 years and older attending Princess Margaret Hospital Family Medicine Clinic in the Bahamas.		Prevalence, characteristics of persons with PVD	Prevalence, blood pressure	The prevalence of asymptomatic undiagnosed PAD was high				cardiovascular	Caribbean	In Country
91	TY Greaves	Assessment of volume status using echocardiography in intensive care patients at the Queens Elizabeth Hospital, Barbados	2013	62	Supplement 2	P-21			Barbados				University of the West Indies, Cave Hill							Prospective Study	Prospective cohort study		echocardiogram, CVP measurement	36		Critically ill patients	Comparison of venous pressure		central venous pressure (CVP), volume status, blood pressure, inferior vena cava (IVC),	There is no one superior method of assessing volume status in critically ill patients				cardiovascular	Caribbean	In Country
92	S Sandy	NMO-lG antibody status: Neurological and pulmonary function in Jamaica patient with idiopathic demyello disease	2013	62	Supplement 2	P-22			Trinidad & Tobago	Jamaica			University of the West Indies, St. Augustine	University of the West Indies, Mona						Cross-Sectional Study	Case series	Qualitative study		36	NMO-IgL antibody	Patients with demyelinating	Epidemiology of neuro-myelitis optical and lung function		Age, antibody, disability	Neuromyelitis optica-IgL positive patients had a worse prognosis as illustrated by worse disability score, lung function and short time interval between transverse myelitis and optic neuritis					Caribbean	Caribbean
93	D Noel	Prognosis factors in colorectal cancer in Trinidad and Tobago using cox Proportional hazard model	2013	62	Supplement 2	P-23		2000-2006	Trinidad & Tobago				University of the West Indies, St. Augustine							Cross-Sectional Study	Registry based study					Seven year survival colorectal cancer patients older than 80 years	Trends in prognosis factors		Survival, treatment,	Age, stage, morphology and treatment are significant prognosis factors for survival in colorectal cancer patients.				cancer	Caribbean	In Country
94	S Gray-Stuart	An assessment of knowledge, attitude and practices of primary care physicians in New Providence and Grand Bahamas, The Bahamas concerning colorectoral cancer screening and perceived barriers thereto	2013	62	Supplement 2	P-24			Bahamas				University of the West Indies, Bahamas							Cross-Sectional Study	Cross-sectional study					Primary care physicians	Knowledge, attitudes and practices		Testing, Screening, barriers	Bahamian primary care physicians were knowledgeable and attitudinally disposed to ordering the various colorectal cancer screening tests and are generally doing so				cancer	Caribbean	In Country
95	W Cuffie	A clinical profile of breast cancer patients treated at tertiary care facility in North Trinidad	2013	62	Supplement 2	P-25			Trinidad & Tobago				University of the West Indies, St. Augustine							Retrospective Cohort Design	Retrospective cohort study			640		Patients admitted to treatment centre	Clinco-pathological features of breast cancer		Incidence	Breast cancer prevalence continues to be high in Trinidad				cancer	Caribbean	In Country
96	U Tiwari-Roopnarine	A review of cervical smear data a provider laboratory in South Trinidad: 2006-2011	2013	62	Supplement 2	P-26		2006-2011	Trinidad & Tobago				University of the West Indies, St. Augustine	Ministry of Health, T&T						Restrospective Review	Lab based study				Smears	Cervical cancer smears at a laboratory	Analysis of cervical cancer smears		Quality,	An organized national screening programme does not exist in Trinidad				cancer	Caribbean	In Country
97	G Avery	Is there a case for early introduction of HPV vaccine for cervical cancer in St. Kitts and Nevis	2013	62	Supplement 2	P-27		2001-2010	St. Kitts & Nevis				University of Medicine and Heath Sciences, St. Kitts & Nevis								Health Economics					Available data on cervical cancer	Case for introduction of human papillomavirus vaccine		Admission, social & economic cost, coverage, Clinic, awareness, vaccine	Cervical cancer is a serious problem in St. Kitts and Nevis				cancer	Caribbean	In Country
98	G Legall	Prostate cancer incidence and mortality in Trinidad and Tobago in the first decade of the twenty first century	2013	62	Supplement 2	P-28		2000-2010	Trinidad & Tobago				University of the West Indies, St. Augustine								Registry based study			4215		Registered prostate cancer death 2000-2010	Incidence of prostate cancer		Diagnosis, incidence, stage, cancer grade,	Prostate cancer remains the most commonly diagnosed cancer in Trinidad and Tobago in the first half of the 21th century				cancer	Caribbean	In Country
99	ON Ocho	Perception of prostate screening services among men in Trinidad and Tobago	2013	62	Supplement 2	P-29			United Kingdom				London School of Hygiene, London							Qualitative Study	Qualitative study			75		Men 19-60 year old	Perception of men toward screening		Awareness, health decisions, screening, diagnosis, barriers	The major barriers to assessing services in Trinidad and Tobago are cultural beliefs not lack of knowledge					International	International
100	KR Quimby	Clinical findings associated with homozygous sickle cell disease in Barbadian population - Do we need a national SCD registry?	2013	62	Supplement 2	P31			Barbados				University of the West Indies, Cave Hill	Queen Elizabeth Hospital, Barbados							Case series		echocardiogram	43	Blood, urine, micro albuminuria,	Persons with HBSS		Clinical findings associated with HbSS, Health care utilization, pain management	Crisis, management, treatment, history,	It is thought that the symptoms of HbSS are less severe in Barbados compared to Jamaica; here we report that prevalence of our measured adverse events is comparable.					Caribbean	In Country
101	SK Jyoti	Age-related histomorphological features of pterygium in Cayman Islands	2013	62	Supplement 2	P32		2009-2011	Cayman Islands				Cayman Islands Health Services Authority Hospital	St. Matthews's University, Cayman Islands						Retrospective Study/ Cross-Sectional	Retrospective cohort study			118	Pterygium,	Pterygium diagnosed persons	Histomorphological features of pterygium	Older and younger age groups	Histopathological features, solar elastosis	Higher incidence of histomorphological features were seen in the 41-59 year age group, especially solar elastosis, compared to the older group					Caribbean	In Country
102	M Ekedede	Traumatic brain injury in the Bahamas	2013	62	Supplement 2	P-33		2012	Bahamas				university of the West Indies, Bahamas							Retrospective Study	Registry based study					Entries with traumatic brain injury (TBI)	Incidence of TBI	Yearly comparisons	A&E visits, treatment, cost,	The upward trend in TBI in the Bahamas is unsustainable for any healthcare institution, facility or government-run healthcare system because the costs involved are high and socio-economic impact on society is dramatic					Caribbean	In Country
103	MN McClean	Intensive care unit admission for severe acute asthma in peadiatric patients in Barbados	2013	62	Supplement 2	P-34			Barbados				Queen Elizabeth Hospital	University of the West Indies, Cave Hill						Retrospective Chart Review	Retrospective cohort study			100		Pediatric patients admitted with sever acute asthma		Management and risk-adjusted outcomes and ICU	Medical history, family history, admission, treatment, mortality	Previous hospitalization for asthma and a history of non-compliance with prescribed medication were common factors predisposing ICU admission for asthma					Caribbean	In Country
104	CV Beazer	Factors affecting repeat visits to the emergency room by adults with asthma at the University Hospital of the West Indies and the National Chest Hospital	2013	62	Supplement 2	P-35			Jamaica				University of the West Indies, Kingston							Cross-Sectional Study	Cross-sectional study					Adults with asthma	Factors associated with frequent emergency room visits		Visits, perception, compliance,	Repeated visits to the ER were associated with severity of asthma and poor control					Caribbean	In Country
105	K Sherwood-Wallace	Taping matters: The effects of Kinesio taping compared to rigid taping on pain levels during a functional stepdown test in athletes with patello-femoral pain syndrome	2013	62	Supplement 2	P-36			Jamaica	Bahamas			University of the West Indies, Kingston	university of the West Indies, Bahamas						Cross-Sectional Study	Case series			51		Athletes 18-35 year old with patellofemoral pain syndrome (PFPS)	Effects of rigid taping and pain level		Perception, patella taping, BMI,	Clinical application of Kinesio taping, appears to be effective in relieving immediate pain and in enhancing functional performance in athletes with PFPS					Caribbean	Caribbean
106	S Vuma	Analysis of reasons for blood donor deferrals at Eric Williams Medical Sciences Complex Blood Collection Centre in Trinidad and Tobago	2013	62	Supplement 2	P-37		2011-2012	Trinidad & Tobago				University of the West Indies, T&T							Cross-Sectional Study	Cross-sectional study			488		Prospective blood donors	Reasons for deferral of prospective blood donors		Blood pressure, weight, temperature, haemoglobin, deferral, diet,	A high percentage of deferrals were due to reasons that would not potentially endanger the blood recipient and could be prevented				cardiovascular	Caribbean	In Country
107	MA St. John	Surveillance of healthcare exposures in a general hospital in Barbados	2013	62	Supplement 2	P-38			Barbados				Queen Elizabeth Hospital							Surveillance	Surveillance			227		Users and staff of Queen Elizabeth Hospital	Healthcare exposures		Exposures, effected personnel	There is a need to achieve a significant reduction in the occurrence of accidental incidental exposure for those at risk , through training ongoing counseling and an aggressive injury prevention programme.					Caribbean	In Country
108	M Aung	Epidemiology of occupational exposure to blood bourne infections among healthcare workers in Western Regional Health Authority, Jamaica 0	2013	62	Supplement 2	P-39		2003-2011	jamaica				Western Regional Health Authority, Jamaica							Longitudinal Study	Cross-sectional study			233		Healthcare workers	Frequency of occupational exposure		Affected personnel, types of exposure, institution, immunization status	There is a need for continuous sensitization and training of healthcare workers on the prevention of occupational exposure to blood bourne infections with special focus on the appropriate use of gloves					Caribbean	In Country
109	C Smith-Beharie	Knowledge, attitudes and practices of healthcare workers in the Western Regional Health Authority, regarding hepatitis B virus and immunization against hepatitis B	2013	62	Supplement 2	P-40			Jamaica				University of Technology, Jamaica							Cross-Sectional Study	Cross-sectional study			375		Healthcare workers	Knowledge, attitudes and practices and HBV		Knowledge, precautions, vaccine,	Healthcare workers need to be more aware of the risk of transmission of HBV and be compliant with the practice of universal precautions.					Caribbean	In Country
110	P Burrows	Depression and social functioning factors among patients attending the community counseling and assessment centre and medical outpatient clinics at the Princess Margaret Hospital	2013	62	Supplement 2	P-41			Bahamas				Princess Margaret Hospital							Cross-Sectional Study	Cross-sectional study			289		Persons 18-65 year old attending community counseling and assessment centre	Prevalence of depression and factors associated with social functioning		Depression & social functioning, recent life events	One/third of study participants/clinic patients were assessed as having depression					Caribbean	In Country
111	R Ben	A prospective randomized trial of pre-operative antibiotic prophylaxis in gynaecology	2013	62	Supplement 2	P-42		2008-2010	Guyana				Georgetown Public Hospital Corporation, Guyana							Clinica Trial	Clinical trial					Patients for gynaecological surgery	Effectiveness of pre-operative antibiotic prophylaxis	Persons who did not received antibiotic	Incidence, rate of infection, medication,	Pre-operative antibiotic prophylaxis at the Georgetown Public Health Corporation was associated with a low rate of surgical site infection					Caribbean	In Country
112	SI Smith	Intestinal microbiota transplantation in life-threatening colitis-Case report and review	2013	62	Supplement 2	P-43			Trinidad & Tobago				None							Case Study	Case series					35 year old woman with treatment-refractory colitis	Combines Crohn's colitis and superimposed Clostridium difficult colitis treated		Intestinl microbiota transplantation	Fecal microbiota transplantation hold the promise of an inexpensive and effective therapeutic option for life-threatening fulminantcolitis					Caribbean	In Country
113	E Tyrell	Multi-drug resistant Pseudomonas aeruginosa at Georgetown Public Hospital Corporation	2013	62	Supplement 2	P-44		2006-2010	Guyana				University of Guyana, Guyana							Retrospective Study / Laboratory	Lab based study			252	Pseudomonas areuginosa isolates,	Report from inpatients	Prevalence of multi-drug resistance		Drug resistance, prevalence,	Multi-drug resistant P aeruginosa is present in al most all of the wards and an immediate priority for the hospital administration should be improving infection control procedures and re-evaluating treatment strategies for P aeruginosa					Caribbean	In Country
114	P Cheddie	Bloodstream infection in the intensive care unit at Georgetown Public Health Hospital Corporation: Aetiologyand antibiotics resistance patterns	2013	62	Supplement 2	P-45		2006-2010	Guyana				University of Guyana, Guyana							Retrospective Study / Laboratory	Lab based study			45	Bacteraemia	Patients with blood stream infection	Causative agents of blood stream infection		Gram positive & negative, classification, resistance to antibiotic, treatment history	This study has highlighted the occurrence of antimicrobial resistance in the ICU and underscored the need for immediate improvements in record keeping and the necessity for modifying treatment regimens for patients with BSIs.					Caribbean	In Country
115	A Hart	Outbreaks of respiratory syncytial virus in ling-term care geriatric hospitals in Barbados, 2010-2012	2013	62	Supplement 2	P-46		2010-2012	Barbados	Trinidad & Tobago			Ministry of Health, Barbados	Public Health Laboratory and Caribbean Epidemiological Centre (CAREC), T&T							Outbreak investigation				Respiratory syncytial virus, influenza virus	Geriatric hospital patients	Epidemiological aspect of three outbreaks		Outbreaks, cases, treatment,	These outbreaks of RSV among persons in geriatric long-term care facilities highlighted that RSV is not just a pediatric disease but can be a serious infection among adults and elderly patients as well.					Caribbean	Caribbean
116	L Edwards	Leptospirosis in the Caribbean during 1977-2011, with highlights on outbreaks in Dominica and St. Lucia	2013	62	Supplement 2	P-47		1997-2011	Trinidad & Tobago	Dominica	St.Lucia		Caribbean Epidemiological Centre (CAREC)	Ministry of Health, Dominica	Ministry of Health, Wellness, Human Services and Gender Relations, St. Lucia					Retrospective Study	Retrospective cohort study			7794		Reported leptospirosis Cases	Epidemiology of leptospirosis		Deaths, cases, outbreak, contamination,	Leptospirosishas been reported from 15 Caribbean countries in the last 15 years, with outbreaks noted during periods following hurricanes and flooding due to increase rain fall					Caribbean	Caribbean
117	A McDowell	An exploratory analysis of the epidemiology of human leptospirosis	2013	62	Supplement 2	P-48		2007-2011	Barbados				University of the West Indies, Cave Hill							Quantitative Retrospective Cross-Sectional Study	Retrospective cohort study			121		Laboratory cases of leptospirosis	Incidence cases of leptospirasis		Incidence,	Risk factors include male gender and rural flood prone residence					Caribbean	In Country
118	M Gittens-St. Hilaire	The seroprevalence of leptospirosis in at-risk occupational groups	2013	62	Supplement 2	P-49			Barbados				University of the West Indies, Cave Hill	Leptospira Laboratory, Barbados						Cross-Sectional Study	Cross-sectional study			732	Blood	Persons aged 15-79 year old	Seroprevalence of leptospirasis in at risk occupational groups		Blood, Test for antibodies, symptoms, knowledge, risk factor	Continuous educational interventions and enforcing PPE usage are required for all workers whose occupations place them at higher risk for the acquisition of leptospirosis					Caribbean	In Country
119	D DeRoza	Outbreak of staphylococcal food poisoning associated with pre-cooked ham, Bermuda, 2011	2013	62	Supplement 2	P-50		2011	Trinidad & Tobago				Ministry of Health, T&T	Caribbean Epidemiological Centre (CAREC)						Retrospective Cohort Study	Outbreak investigation	Qualitative study		12	Staphylococcus aureus	Event attendees with reported symptoms	Characterize outbreak		Food history, food handling practices, Nasal swab, symptoms,	This outbreak revealed a novel PFGE S aureus pattern and demonstrated how the integration of epidemiological, laboratory, environmental aspects in food-bourne disease surveillance can result I prompt, thorough and successful outbreak investigations, thereby allowing for timely implementation of prevention and control measures					Caribbean	In Country
120	H Hiwat	Importance of domestic water containers as Aedes aegypti breeding sites in Suriname: Implication for dengue control	2013	62	Supplement 2	P-51		2012	Suriname				Ministry of Health, Suriname							Entomological survey/Cross-Sectional	Environmental study			1105		Residential communities	Aedes spp larval indices in at risk communities for dengue and Aedes breeding sites		Breeding sites, breteau index	The abundance of water storage container in the communities results in high dengue transmission risk.					Caribbean	In Country
121	EV Boisson	Lessons learnt from surveillance during the influenza A (H1N1) 2009 pandemic in th eEnglish and Dutch-speaking Caribbean	2013	62	Supplement 2	P-52		2009	Trinidad & Tobago				Caribbean Epidemiology Centre (CAREC)							Summary of regional surveillance	Report					English and Dutch speaking Caribbean	Influenza outbreak		Lessons learnt	All countries in the region must be prepared to detect and respond to public health emergencies in a timely manner					Caribbean	In Country
122	RP Yearwood	Determinants of HIV testing intentions among residents of a community in Trinidad	2013	62	Supplement 2	P-53			Trinidad & Tobago				University of the West Indies, St. Augustine							Cross-Stectional Study	Cross-sectional study			186		Residents between the ages of 18-85	Determinants of HIV testing		Awareness, testing history, perception of risk,	Awareness, age and perception of risk are important predictors of testing intentions and behaviours.					Caribbean	In Country
123	CF Allen	Evidence of delay in sexual initiation, multiple partners and condom use among young people from the PAHO review of Caribbean HIV behavioural studies	2013	62	Supplement 2	P-54			Trinidad & Tobago	USA			Pan American Health Organization (PAHO), T&T	Pan American Health Organization (PAHO), Washington DC	Caribbean Epidemiology Centre, T&T					A Review	Systematic review					Youths age15-24	Develop a Caribbean regional profile of youth sexual behaviour and HIV	Inter-country	Sexual behaviour, condom use	Sexually active young people are vulnerable, through early sexual initiation, intergenerational sex, multiple partnerships, and inconsistent condom use.					Caribbean	International
124	R Noel	Chronic diseases in over 40 HIV positive patients in Tobago during 2003 to 2012	2013	62	Supplement 2	P-55		2003-2012	Trinidad & Tobago				Tobago Health Promotion Clinic, T&T								Retrospective cohort study			571		HIV positive patients	Standard of care, and NCDs in HIV positive patients and related morbidity and mortality		Risk factors, diagnosis and treatment, blood pressure, dyslipidaemia, diabetes	The age-related co-morbidities that arise in an older and aging HIV positive population represent an important concern and a growing challenge for Tobago.				cardiovascular	Caribbean	In Country
125	Z Ali	Substance use in pregnancy at the San Fernando General Hospital in Trinidad	2013	62	Supplement 2	P-56		2009-2011	Trinidad & Tobago				University of the West Indies, St. Augustine							Cross-Sectional Study	Cross-sectional study			624	Meconium sample	All Mothers giving birth	Prevalence of alcohol and drug use		Use of alcohol, drug use, meconium analysis,	Alcohol and tobacco were the most common substances used during pregnancy					Caribbean	In Country
126	A Holder	The emergency contraceptive pill: Knowledge, attitudes and practices of women in Barbados	2013	62	Supplement 2	P-57			Barbados				University of he West Indies, Cave Hill							Cross-Sectional Study	Cross-sectional study			378		Women aged 18-44 years old	Knowledge, attitudes and practices and emergency contraceptive pill (ECP)		Contraceptive use , knowledge, pregnancy outcome	Public education is needed to increase ECP knowledge and use.					Caribbean	In Country
127	YN Clement	The "coolest" medicinal herbs in Trinidad	2013	62	Supplement 2	P-58		2007-2008	Trinidad & Tobago				University of the West Indies, St. Augustine	University of Trinidad and Tobago, T&T						Ethnobotanical Survey	Cross-sectional study	Qualitative study		450		Rural communities	Plants used for cooling and fever and concept of humoral medicine		Plants remedies, uses and forms, related species	Findings confirmed that humoral medicine remains popular in rural communities throughout Trinidad.					Caribbean	In Country
128	J Murray	Annona muricata Linn (Annonaceae) [soursop] displays moderate inhibition against major drug metabolizing enzymes: Implications for drug-herb interactions	2013	62	Supplement 2	P-59			Jamaica				University of the West Indies, Kingston							Laboratory Study	Lab based study					Soursop extract	Implication for drug herb interaction	Drug metabolizing enzymes	Inhibitor, potency,	The relatively weak inhibition displayed by a muricata on the activity of CYP3A4 in this in vitro assay indicates that clinically relevant drug herb interactions are highly unlikely with medication reliant on this enzyme for their metabolism					Caribbean	In Country
129	K Gordon	Epidemiology of accidental poisoning exposures among the population of the Western Regional Health Authority, Jamaica	2013	62	Supplement 2	P-60		2009-2011	Jamaica				Western Regional Health Authority, Jamaica								Cross-sectional study			377		Accidental poisoning exposure reports	Frequency of exposure, clinical presentation and hospitalization		Types of agent, symptoms, hospitalization, deaths	This study clearly showed that the prevalence of accidental poisoning continue to be high.					Caribbean	In Country
130	K Lacey	Prevalence of mental and physical health conditions in the Caribbean: A close-up of Jamaica and Guyana	2013	62	Supplement 2	P-61			USA				Wayne State College of Pharmacy and Health Sciences , Michigan	University of Michigan, Michigan						Cross-Sectional Study	Cross-sectional study	Qualitative study		3284		Jamaicans and Guyanese	Prevalence and associated factors of physical and mental health	Country comparison	Rates, disorders, physical condition, perception of health, mental health, hypertension, diabetes, substance abuse	The study suggest the need for in-depth analysis on associated and contributing determinants of the physical and mental conditions of individuals in these contexts.				cardiovascular	International	International
131	R C Solomon	Correlates of types of disabilities among the disabled population in St. Vincent and the Grenadines	2013	62	Supplement 2	P-62			Jamaica				Ministry of Health, Wellness and the Environment, St. V & G							Cross-Sectonal Study	Cross-sectional study	Qualitative study		2195		Persons with disability	Socio-demographics, substance dependence and types of persons with disabilities		Disabilities, substance dependence, academic level	The research highl9ighted the significant consequence of disabilities, such as the inability of many persons with hearing disability to achieve levels of education comparable to that of the non-disabled population					Caribbean	In Country
132	M Webb	Prevalence of anaemia in relation to food insecurity	2013	62	Supplement 2	P-63			Trinidad & Tobago	Canada	St. Kitts & Nevis		University of the West Indies, St. Augustine	McGill University, Canada	Ministry of Health, ST. Kitts & Nevis					Cross-Sectonal Study	Cross-sectional study					Children aged 6-9 years	Anaemia, household and food insecurity		Prevalence, anthropometric, food security, physical development	The high prevalence of anaenia in children in St, Kitts is not explained by living in food insecure households.					Caribbean	International
133	K Ramgulam	Body mass index in doctors and patients and their attitudes to providing and accepting weight loss advice	2013	62	Supplement 2	P-64			Trinidad & Tobago				South West Regional Health Authority, T&T							Cross-Sectonal Study	Cross-sectional study					Doctors and patients	BMI in doctors and patients and weight loss advice		BMI, obesity/over weight	It appears doctors think they are fatter than they actually are and patients think they are thinner, which can affect health-seeking behaviour					Caribbean	In Country
134	C Boston	Relationship between dietary practices and hypercholesterolaemia among patients attending the West Demerara Regional Hospital, Guyana	2013	62	Supplement 2	P-65			Guyana				University of Guyana, Guyana							Cross-Sectonal Study	Cross-sectional study			1000		Adults 18-75 years old employed and unemployed	Relationship between dietary practices and hypercholesterolemia	Employed and unemployed	Blood cholesterol, consumption patterns	The prevalence of hypercholesterolaemia was higher in unemployed respondents					Caribbean	In Country
135	LR Bishop	Qualitative analysis of university students' knowledge, attitudes, and behaviours regarding dietary choices in Barbados	2013	62	Supplement 2	P-66		2012	Barbados				University of the West Indies, Cave Hill							Qualitative Study	Qualitative study			16		University students	Knowledge, attitudes and practices and dietary choices		Eating experience, dietary choices/practices, economic factors,	Conditions and policies that contributes to the limited availability and high cost of healthy food choices on campus present greater barriers to healthy eating compared with off campus.					Caribbean	In Country
136	S Eyre	The dietary perception and food-related behaviour of dietetics and nutrition students at the University of Technology, Jamaica	2013	62	Supplement 2	P-67			Jamaica				University of Technology, Jamaica							Cross-Sectonal Study	Cross-sectional study			86		Dietetic and Nutrition university students	Dietary perceptions and food-related behaviour	Year on and years two of University	Dietary perceptions, food-related bahaviour, cost for food	There was no significant association between food-related bahaviour and year group.					Caribbean	In Country
137	I Francis-Granderson	Investigation of food safety and nutrition: Knowledge, attitudes and practices (KAP) of food service workers in Trinidad and St. Kitts	2013	62	Supplement 2	P-68			Trinidad and Tobago				University of the West Indies, St. Augustine							Cross-Sectonal Study	Cross-sectional study			66		Food service worker aged 20-61 years	Food safety and nutrition knowledge, attitudes and practices		Knowledge, attitudes, practices of food safety	Greater attention should be paid to the intricate relationship between nutrition and food safety issues.					Caribbean	In Country
138	VE Reyes-Ortiz	Evaluation of water sanitation health education programme: Working with the knowledge of the basic sanitation services in a developing community in rural Haiti after the 2010 earthquake	2013	62	Supplement 2	P-69			Puerto Rico				University of Puerto Rico, Puerto Rico							Cross-Sectional Epidemiological design/	Cross-sectional study					Persons in rural community	Knowledge regarding new sanitation water system	Zones not using new sanitary system	Knowledge	The evaluation showed that people of Dessources in Haiti had a high knowledge regarding the new water sanitation system and provided evidence of an adequate health education programme intervention					International	International
139	EG Knaizeh	Extended spectrum b-lactamase-producing enterobac-teriaceae on the island of Barbados: What does our wastewater tell us?	2013	62	Supplement 2	P-70			Barbados				University of the West Indies, Cave Hill							Laboratory/ Cross-Sectional Study	Lab based study					Wastewater in Barbados	Screening of sewage for extended spectrum beta-lactamase (ESBL)- producing bacteria and determine susceptibility to antibiotics		Enteric bacteria and it susceptibility to antibiotics	The study demonstrated the presence of ESBL-producers in the sewage from Barbados, which may implicate the community as a reservoir for ESBL-producers.					Caribbean	In Country
140	DP Singh	Knowledge attitudes and practices of communities to flood prevention in north and south Trinidad, West Indies	2013	62	Supplement 2	P-71			Trinidad & Tobago				University of the West Indies, St. Augustine							Cross-Sectional Study	Cross-sectional study			359		Persons in flood prone areas	Knowledge, attitudes and practices of flood prevention		Knowledge and understanding, attitudes and practices	Special attention should be paid to improving the drainage systems, implement an early warning system for food prone areas, educating households on flood prevention, developing community participation programmes in collaboration with government to prevent dumping of garbage/ debris in water courses and providing healthcare in both the short and long terms					Caribbean	In Country
141	AS Saint Ville	Using social network analysis to understand how social capital influences knowledge flow in rural communities	2013	62	Supplement 2	P-72			Canada				McGill University							Cross-Sectional Study	Cross-sectional study	Qualitative study		112		Farmer household	Social capital and flow of knowledge within rural communities	Two communities	Knowledge, kinship, social bonding,	Social network analysis, informed by social capital theory, can be used to map community knowledge flow that may limit innovation.					International	International
142	A Andrewin	Setting up clinical cohort based on data from a national health information system: HIV cohort as a case study	2013	62	Supplement 2	P-73			Belize	Belgium			Ministry of Health, Belize	Pan Americam Health Organization, Belize	Hasselt University, Belgium						Report					Climical tables	Methodological approach to setting up clinical cohort for national health information system		Clinical data	A genetic strategy to set up clinical cohors using data from a national health information system was defined and implemented on as HIV cohort.					Caribbean	International
143	DN Ignacio	Prescribing confidence amony junior doctors in Trinindad and Tobago	2013	62	Supplement 2	P-74		2010-2012	Trinidad & Tobago				University of the West indies, St. Augustine							Cross-Sectional Study	Cross-sectional study			200		Junior doctors at public hospitals	Self reported confidence levels in prescription writing		Knowledge of pharmacolog & therapeutics, Prescription, Post-graduation clinical exposure	Junior doctors in Trinindad and Tobago reported levels of confidence to prescribe					Caribbean	In Country
144	B Sa	Emotional intellengence in medical students: An exploratory study at the school of medicine, Faculty of medical sciences, The University of the West Indies, Trinidad and Tobago	2013	62	Supplement 2	P-75			Trinidad & Tobago				University if the West Indies, St. Augustine							Cross-Sectional Study	Cross-sectional study			304		Second and 5th year medical students	Emotional intellengence in medical students		Emotional intellengence (EI),	These findings of higher EI scores in males and younger students are unusual, given the well publicized stereotype of the Caribbean male and the perception that advancing age brings maturity and emotional stability					Caribbean	In Country
145	JM Gromer	Attitudes toward gay men and lesbians among future healthcare providers in Barbados	2013	62	Supplement 2	P-76			USA	Barbados			Florida state University, USA	University of the West Indies, Barbados						Cross-Sectional Study	Cross-sectional study			66		Medical students	Attitudes & sexual orientation stigma and medical students		Sexual prejudice, attitudes toward homosexuals	Medical students evidence moderately negative attitudes toward gay men and lesbians.					International	International
146	B Sa	Prevalence of stress among undergraduate students at The University of the West Indies, St. Augustine	2013	62	Supplement 2	P-77			Trinidad & Tobago				University if the West Indies, St. Augustine							Cross-Sectional Study	Cross-sectional study			540		University students	Levels of stress among university students		Stress levels, school & work related issues, body temperature	Students were stressed depending on many different factors; namely thier gender, year of study and faculty enrolled in.					Caribbean	In Country
147	PM Lashley	Psychological stress and burnout among medical students at The University of the West Indies	2013	62	Supplement 2	P-78			Barbados				The University of the West Indies, Barbados							Cross-Sectional Study	Cross-sectional study			119		Medical students	Levels of stress and related feeling amony medical students		Emotional exhaustion, depersonalization, personal accomplishment,	The study correlates directly with the assumptions that medical student in general have adegree of emotional exhaustion which increase as they pregress through their medical programme					Caribbean	In Country
148	S Cooks	Injuries and violence in the Caribbean: How big is the problem	2015	64	Supplement 2	O-1		2007-2013	Trinidad & Tobago				Caribbean Public Health Agency (CARPHA)							Cross-Sectional Study	Registry based study					Caribbean Nationals	Causes of death, gender, age		Characterization of deaths caused from injuries and violence	Understanding the current mortality profile of injuries and violence in the region is critical to the development of effective and efficient interventions to address the this problem.					Caribbean	In Country
149	C Howitt	The social determinants of diabetes and cardiovascular disease risk factor in Barbados: Finding from the health of the nation study	2015	64	Supplement 2	O-2			Barbados				The University of the West Indies, Barbados	Ministry of Health, Barbados						Cross-Sectional Study	Registry based study			1234		Adults 25 years and older	Anthropometric, blood pressure, cholesterol measurements Obesity, smoking, alcohol use,	Gender, education, occupation	Distribution of diabetes, hypertension, and relate behavioural and biological risk factors	Compared with women,men wereless likely to be obese (prevalence ratio 0.53; 95% CI0.42, 0.67), diabetic (0.77; 0.61, 0.98), or physically inactive (0.47; 0.39, 0.57), but more likely to smoke tobacco (4.08; 2.48, 6.69) and binge drink alcohol (4.53; 2.70, 7.58)				cardiovascular	Caribbean	In Country
150	DK Francis	Education of health professionals for preventing diabetic foot ulceration: A systematic review	2015	64	Supplement 2	O-3			Jamaica	Australia	Barbados	Canada	The University of the West Indies, Kingston	Allied Health Research Collaborative, Queensland Health, Brisbane, Australia	Ministry of Health, Barbados	University of Ottawa, Canada				Cochrane systematic review	Systematic review			183		Health professionals	Knowledge of the disease, treatment of patients, risks of disease, Effects of education of healthcare professionals as an intervention for preventing diabetic foot ulceration	No education/ training	Incidence of food ulcers, amptations, infections behaviour and knowledge change	There was no significant improvement in nurses’ knowledge compared to controls when exposed to a specialized footcare training session					Caribbean	International
151	S Whyte,	The relationship of breast milk intake as assessed with deuterium dilution on growth and body composition of infants in Jamaica at three months	2015	64	Supplement 2	O-5			Jamaica				the University of the West Indies, Kingston							longitudinal observational study	Prospective cohort study			35	Isotopes	Child-mother pairs	Breastfeeding, milk intake, body composition, infant anthropometrics measure	Mixed-fed infants	Relationship between breast milk consumption with the pattern of growth and body composition in three month old infants	In the 35 infants, higher breastmilk intake was positively associated with higher length, weight and fat free mass (p=0.03) at both time points.					Caribbean	In Country
152	AS Wright	Maternal infant feeding styles and the risk for overweight in Caribbean infants	2015	64	Supplement 2	O-6			Jamaica				The University of the West Indies, Kingston							Intervention	Prospective cohort study			366		Mother-child pairs	Sociodemographic data, anthropometric data, maternal depression, feeding styles, infant length/ weight/BMI,		Maternal feeding styles on the risk of overweight in infants	No association was found between uninvolved, indulgent, forceful and responsive feeding styles with risk for infant overweight					Caribbean	In Country
153	S McCartney	Health perceptions, behaviours and overweight/obesity status of Turks and Caicos elementary school children: A collaborative model to address nutrition and healthy lifestyles in the Turks and Caicos school curriculum	2015	64	Supplement 2	O-7			Turks & Caicos Islands	Canada	Trinidad & Tobago		Ministry of Health and Human Services, Turks and Caicos Islands	University of Saskatchewan, Canada	The University of the West Indies, St Augustine, Trinidad and Tobago					Cross-Sectional Study	Ecological Study			585		Elementary school children	Knowlwedge, attitude, practices and behaviour, anthropometry		Health perceptions, behaviours and overweight/obesity status of elementary school children	Logistic regression revealed consumers of ≤ 2 fruits/servings were 68% more likely to be overweight/obese (OR=1.68).					Caribbean	International
154	R Lopez	Gang formation and gang structure in Aruba: Why do they persist?	2015	64	Supplement 2	O-8			Aruba				University of Aruba							Qualitative Study	Qualitative study	Qualitative study				Gangs in Aruba	Gang structure, recruitment techniques, quitting difficulties, socialization,		Gang formation	Specific findings are that some parents and trustful adults do nurture, encourage and inculcate gang attributes in their children and that members of the studied gang dropped out of school after they got involved in gang activities due to frequent gang violence at school.					Caribbean	In Country
155	B Reynolds	The risk factors to youth violence: Findings from the CARICOM Youth Crime and Violence School Survey, Bahamas	2015	64	Supplement 2	O-9			Guyana	Bahamas			CARICOM Secretariat, Turkeyen, Guyana	Ministry of National Security, Nassau, The Bahamas						Cross-Sectional Study	Cross-sectional study			588		Students from public schools	Physical fighting, weapons carrying, bullying, family structure, socio-economic status, gang membership, attitude toward school, delinquent behaviour and peers		Risk factors for in school violence in public school students	Forty-six per cent did not have friends who committed delinquent acts and 68% felt most delinquent acts were morally wrong. Forty per cent were in a gang, 7% carried weapons,12% bullied and 16% physically fought and/or injured someone.					Caribbean	Caribbean
156	S Peters-St John	Violence among adolescents in 13 Caribbean islands	2015	64	Supplement 2	O-10		2007 & 2010	Grenada				St George’s University, St George, Grenada							Cross-Sectional Study	Cross-sectional study			13		Caribbean countries	Exposure to violence, gender, loneliness, suicidal ideation, school truancy, substance abuse, parental supervision, friends	Adolescent who did not report physical violence in relation to reported risk factors	Prevalence of violence and association between violece and risk factors	Moderate to strong associations were observed between exposure to physical violence and gender, loneliness, suicidal ideation, school truancy, substance use (alcohol, tobacco and drugs), lack of parental supervision and close friends (p ≤ 0.05 for all associations).					Caribbean	In Country
157	P Singh	Heavy drinking and violent behaviour in youths in Guyana	2015	64	Supplement 2	O-11			Guyana				Pan American Health Organization/World Health Organization, Guyana							Cross-Sectional Study	Cross-sectional study			2392		Students	Violence, bullying, physical fights,	Gender	Problems of alcohol among youths and its gender implications	There was a high prevalence of violence in girls. This was reflected by 33.8% having been physically attacked in a12-month period, 36.6% were bullied in one month and 25% were involved in physical fights in a 12 month period					Caribbean	In Country
158	CF Allen	Are women the main victims of violence within relationships? Prevalence, type and frequency of intimate partner violence and aggression by gender in Barbados, Jamaica and Trinidad and Tobago	2015	64	Supplement 2	O-12			Barbados	Jamaica			Chronic Disease Research Centre, The University of the West Indies, Barbados	Sir Arthur Lewis Institute of Social and Economic Studies, The University of the West Indies, Jamaica						Cross-Sectional Study	Cross-sectional study			3401		Natives of Jamaica, Barbados and Trinidad & Tobago 15-30 year old	Prevalence, frequency and types of IPV	Gender	Prevalence, frequency and type of Intimate partner violence and aggression (IPVA)	There was no significant differences by gender in IPVA or any other contributing subscale. More women experienced injury (oddsratio1.52; 95% confidence interval 1.07, 2.15) and women experienced significantly greater frequency of physical violence.					Caribbean	Caribbean
159	BM Sweeting	Exploring perceptions and impact of violence as experienced by the Emergency Department staff of the Princess Margaret Hospital in The Bahamas	2015	64	Supplement 2	O-13			Bahamas				Princess Margaret Hospital, Nassau, The Bahamas							Qualitative Study	Qualitative study			12		Emergency department staff	Perception of violence, types, impact, response		Perception and impact of violence expeienced by Emergency Department (ED) staff	Personal and professional impact of ED violence was seen as having the potential to negatively affect patient care					Caribbean	In Country
160	MN Abed	Workplace violence against medical staff in public primary healthcare facilities in Barbados	2015	64	Supplement 2	O-14		2014	Barbados				Faculty of Medical Sciences, The University of the West Indies, Barbados							Cross-Sectional Study	Cross-sectional study			102		Physicians and nurses	Prevalence and type of work place violence		Prevalence of physical and psychological violence amongst medical staff	Verbal abuse was the most frequent (60% 95% CI:50.1%, 69.7%). The one-year prevalence rates of physical violence, bullying, sexual harassment and racial harassment were 2.9%, 18.8%, 6.9% and 2.9%, respectively					Caribbean	In Country
161	A Harrison	Disordered eating behaviours and attitudes in Jamaican adolescents: Do the media play a role?	2015	64	Supplement 2	O-15			Jamaica				Department of Child and Adolescent Health, Faculty of Medical Sciences	Department of Sociology, Psychology and Social Work, Faculty of Social Sciences	Epidemiology Research Unit, Tropical Medicine Research Institute, Faculty of Medical Sciences, The University of the West Indies, Kingston					Cross-Sectional Study	Cross-sectional study			524		Adolescents 11-19 years of age	Socio-demographic factors, eating behaviour and attitudes, self-esteem, media influence, anthropometric measurements		Prevalence of disordered eating behavious and attitudes and impact of media exposure	One in five Jamaican adolescents was deemed at risk of developing an eating disorder with an increasing prevalence of more severe disordered eating behaviours such as self-induced vomiting					Caribbean	In Country
162	JA Smith	Role of fathers in overweight prevention: An analysis of a Caribbean cohort	2015	64	Supplement 2	O-16			Jamaica	USA			Epidemiology Research Unit, Tropical Medicine Research Institute, The University of the West Indies, Kingston	Jiannn-Ping Hsu College of Public Health, Georgia Southern University, Georgia, USA;	Division of General Academic Pediatrics, Department of Pediatrics, Massachusetts General Hospital, Boston, Massachusetts, USA					Cross-Sectional Study	Cross-sectional study	Qualitative study		604		Caribbean infants	Overweight, father living arrangement, socio-economic status, parent characteristics, dietary habit		Role of parental characteristics and maternal perception of way fathers mightinfluence risk of overweight in infants	Fathers’ presence and higher paternal occupation level were associated with reduced risk of overweight after controlling for maternal age,education, occupation, receptive vocabulary and socio-economic statusscore.					Caribbean	International
163	S Rameau	Nutritional status and eating habits among public primary school children aged 9−13 years in education districts 2, 3, 4 in St Lucia, as well as food preferences of their parents/guardians	2015	64	Supplement 2	O-17			Trinidad & Tobago	Poland			The University of the West Indies, St. Augustine, Trinidad and Tobago	Warsaw University of Life Sciences, Warsaw, Poland						Cross-Sectional Study	Cross-sectional study			555		Children aged 9-13 years old and parents	BMI , age gender, consumption patterns	Parents	Nutritional status and eating habits among public primary school children and food choice and preferences of their parents/guardians	High preference for energy dense foods both by children and their parents was found. Most (61.7%) of overweight participants were female ie their weight exceeded the WHO suggested ≥ 85th percentile overweight value					Caribbean	International
164	L Stephanas	An assessment of dietary and physical activity behaviours of adolescents in selected secondary schools of Guyana	2015	64	Supplement 2	O-18			Guyana				University of Guyana, Greater Georgetown, Guyana							Cross-Sectional Study	Cross-sectional study			724		Secondary school students			Dietary and physical activity behavours of adolescents	Half (48.&%) of the student played video or computer games for one or more hours on an average school day. At school 56.3% of students reported not ever attending physical education classes and 26.4% drank a glass of soda two or more times everday during the past seven days.					Caribbean	In Country
165	R Radix	Overweight and obesity among Grenadian adolescents: Rural and urban differences in social determinants	2015	64	Supplement 2	O-19			Grenada	USA			St George’s University, Grenada	Louisiana State University, School of Public Health, New Orleans, Louisiana, USA							Cross-sectional study					Secondary school student aged 11-14 years	Urban and rural, fast food outlets and shops social determinants		Prevalence of overweight/obesity of adolescents	Girls had nearly twice the rate of overweight compared to boys (ie 22.7% versus 12.2%). The rural school environment also had a lower mean density of snackshops (1.53 versus 3.39 shops/square km) and mean fast food outlet density (0versus1.17 outlets/square km).					Caribbean	International
166	M Webb	Measuring changes in nutritional knowledge: A nutrition education intervention among primary school children in Trinidad and Tobago	2015	64	Supplement 2	O-20			Trinidad & Tobago	Canada			University of the West Indies, St Augustine	McGill University, Quebec, Canada						Randomized experimental design	Intervention			8 schools		Primary school children aged 6-12 years	Menu modification, nutrition education	Control group	Changes in nutritional knowledge	Both interventions together had greater improvements in knowledge scores than the MM alone group but not compared to the control group.					Caribbean	International
167	S Seebaransingh	Quality of street food in Trinidad	2015	64	Supplement 2	O-21			Trinidad & Tobago				University of the West Indies, St. Augustine							Before & after Cross-Sectional Study	Intervention			80		Food vendors	Public health information	Before and after	Registration, food badges, mocro organisms, portable water appearance,	The findings demonstrated the presence of micro organisms with the potential to cause food borne illness in food offered by itinerant night vendors. Hoever, there was a significant improvement in personal hygiene after the second visit.					Caribbean	In Country
168	HER Hunte	Substance use, age at migration and length of residence among adult Caribbean's in the United States	2015	64	Supplement 2	O-22			USA				Virginia University, West Virginia, USA							Cross-Sectional Study	Cross-sectional study			1370		Person that immigrate to the USA	Age at migration, duration of stay		Prevalence of substance used disorders	Individuals that immigrated to the United States of America (USA) aged 13 years andolder were less likely to be diagnosed with a substance use disorder compared to those that immigrated when they were less than13 years old.					International	International
169	C Smith	Detecting alcoholism in primary care among Trinidadians: Using the CAGE and AUDIT-C screening tools	2015	64	Supplement 2	O-24			Trinidad & Tobago				University of the West Indies, St Augustine							Cross-Sectional Study	Cross-sectional study	Reliability Study		865		Adults 18 years and older in primary setting	Level of alcohol consumption,		Proportion of attendee in primary care setting at risk for alcohol-related harm: comparison of two instruments	The CAGE screening tool identified 27.6% and AUDIT-C 48.6% of the participants attending primary care facilities to be at risk of developing alcohol related disorders (ARDS).					Caribbean	In Country
170	RG Maharaj	National Alcohol Survey of Households in Trinidad and Tobago (NASHTT): The impact of alcohol on households	2015	64	Supplement 2	O-25			Trinidad & Tobago				University of the West Indies, St Augustine	The Healthy Caribbean Coalition (HCC)	Caribbean Institute of Alcoholism and other Drug Problems (CARIAD)					Cross-Sectional Study	Cross-sectional study			1695 Households		Households in Trinidad and Tobago	Alcohol consumption, lifestyle related illnesses, relationships, problems with householders	Household not using alcohol	Distribution of alcohol use and negative psychological, social or physical events in households	Households that consumed alcohol were significantlymorelikelytoreportinthelast12months household members falling sick, experiencing lifestyle related illnesses,having relationship problems between partners, having strained relationships within the household...i					Caribbean	In Country
171	RG Maharaj	Alcohol policy in the English-speaking Caribbean: A civil society perspective	2015	64	Supplement 2	0-26			Trinidad & Tobago				The Healthy Caribbean Coalition	The University of the West Indies, St Augustine, Trinidad and Tobago						Review of Literature	Report					Alcohol policies in English speaking Caribbean		WHO best buys	Gaps and opportunities for alcohol policy change	The finding showed that there are gaps in the policies which provides opportunitie to advocate for more comprehensive policies that captures cultural sensitivity, better enforcement.					Caribbean	In Country
172	RG Maharaj	The National Alcohol Survey of Households in Trinidad and Tobago (NASHTT): Willingness to support changes in policy, laws and regulations	2015	64	Supplement 2	O-27			Trinidad & Tobago				The University of the West Indies, St Augustine	The Healthy Caribbean Coalition	Caribbean Institute of Alcoholism and other Drug Problems (CARIAD)					Cross-Sectional Study	Cross-sectional study			1837		Households			Proportion of households willing to support changes to national alcohol regulations	Setting the legal age for drinking at 21years, 82.4%; restricting, 73.1% and banning, 54.4% alcohol advertising on TV and other media; banning all alcohol advertising at sports and cultural events, 64.8%					Caribbean	In Country
173	AMC Rose	Lessons from the field – Experience from the Ebola outbreak in Guinea, November–December 2014	2015	64	Supplement 2	O-28		2014	Barbados	Guinea	France		The University of the West Indies, Cave Hill	WHO Country Office, Conakry, Guinea	Epiconcept, Paris, France					Lessons Learnt from Outbreak	Report					Guinea	Active case findings & contact tracing, prompt isolation & treatment of cases in treatment centres, provision of secure burial, social mobilization		Lessons learnt new cases, incidence	One of the main challenges included high resistance of affected families to being contact traced (fear that it would give them EBD), to admitting thier ill family members to treatment centres (fear they would be killed there) and to allowing secure burial for family members who were suspected cases					Caribbean	International
174	AD LaBeaud	Chikungunya in the Western Hemisphere: A review of the 2014 epidemic, the potential long-term impact and research opportunities	2015	64	Supplement 2	O-29		2014	USA	Grenada			Stanford University, Palo Alto, California, USA	Windward Islands Research and Education Foundation (WINDREF), St George’s, Grenada	St George’s University, St. George’s, Grenada	Ministry of Health, Grenada	Case Western Reserve University, Cleveland, Ohio, USA			Review of Literature	Literature review					CHIK V publications	Epidemiological data, disease outbreak, clinical data, virologic strains, diagnostic techniques		Review of impact of disease (including longterm)	Outbreaks of CHIKV on island nations have seen high attack rates with corresponding increased morbidity and mortality. Severe,persistent and relapsing arthritis and tenosynovitis are common among CHIKV patients.					International	International
175	CNL Macpherson	Clinical, molecular and serological outcomes of the chikungunya outbreak in Grenada	2015	64	Supplement 2	O-30		2014	Grenada	USA			School of Veterinary Medicine, St George’s University	Windward Islands Research and Education Foundation, St George’s, Grenada	Ministry of Health, Grenada	Stanford University, Stanford, California, USA	Case Western University, Cleveland, Ohio, USA	Naval Infectious Diseases Diagnostic Laboratory, Silver Spring, Maryland, USA			Lab based study	Validation Study			PCR, antibody from blood	Patients with suspected CHIKV infection	Antibody		Comparison of dengue and CHIKV using PCR	Ninety per cent of patients has a positive test. Polymerase chain reaction only was positive in 8% of patients; IgM only was positive in 83%, and both PCR and IgM were positive in 9% of patients.					Caribbean	International
176	S Pooransingh	Dengue deaths – Length of hospital stay, haematological parameters and presence of co-morbidities	2015	64	Supplement 2	O-31		2001 & 2010	Trinidad & Tobago				University of the West Indies, St. Augustine							Descriptive Study	Case series					Patients who died from dengue between 2001 & 2010	length of hospital stay, haematology parameter, ethnicity, gender, co-morbidities		Characteristics of dengue death	Analysis did not reveal a significant association between length of hospital stay and platelet levels, nor with ethnicity; neither was a significant association found between gender and the presence of comorbidities.					Caribbean	In Country
177	K Sharma	Exploratory space-time analysis of dengue incidence in Trinidad: A retrospective study, 1998−2004	2015	64	Supplement 2	O-32		1998-2004	Trinidad & Tobago	USA			The University of the West Indies, St Augustine	George Mason University, Fairfax, Virginia, USA						Observation Study	Retrospective cohort study	Surveillance				Cases of dengue haemorrhagic fever	Spatial clustering, Nearest neighbour, space & time interactions		Space and time dynamic of dengue and clues to reduce its impact.	Results show that 1) a decrease in mean distance between DHF cases correlates with activity leading upto an outbreak, 2) adecrease in tempora ldistance between DHF cases leads to increased geographic spread of the disease, with an outbreak occurrence about every two years					Caribbean	International
178	TP Noël	The current prevalence and potential elimination of the soil transmitted helminthes from Grenada	2015	64	Supplement 2	O-33		2013 & 2014	Grenada				Windward Islands Research and Education Foundation (WINDREF), St George’s, Grenada	School of Medicine, School of Veterinary Medicine, St George’s University, St George’s, Grenada						Longitudinal Study	Cross-sectional study		Zinc sulphate floatation with centrifugation and microscopy		Stool sample	Grenadian primary school students	type (Ancylostoma), parish		Prevalence of soil transmitted helminths	The overall prevalence of STHs was 1.3% (95% CI:0.54,2.72).					Caribbean	In Country
179	PJ Topping	Patterns of violence-related injuries presenting to the Cornwall Regional Hospital	2015	64	Supplement 2	O-34		2014	Jamaica				Jamaica Trauma Research Working Group	University Hospital of the West Indies	Violence Prevention Alliance, Jamaica					Cross-Sectional Study	Cross-sectional study	Registry based study		438		Persons registered at hospital A&E with violence-related injuries (VRI)	Age group, gender, circumstances, cause		Factor associated with violence-related injuries (VRI)	The most common circumstance surrounding VRIs was a fight (77%) and 43% of persons were injured by anacquaintance.					Caribbean	In Country
180	M Forde	Trends in reported occupational injury claims for Grenada and Dominica	2015	64	Supplement 2	O-35		2005-2013	Grenada				St George‘s University, St George’s, Grenada							Cross-Sectional Study	Cross-sectional study			1396		Occupational Injury data claims for Grenada and Dominica	Gender, country, age group, job sector, injury types		Occupational injury data calims	For both islands, most claims came from those within the 20−49 years age range. Injury claims from males significantly outnumbered claims from females.					Caribbean	In Country
181	A Evans	The economic impact of road traffic fatalities in Jamaica	2015	64	Supplement 2	O-36		2012 & 2013	Jamaica				The University of the West Indies, Montego Bay, Jamaica							Gross Output Approach	Health Economics					Persons involved in road fatalities			Economic cost of road traffic fatalities, Loss of output, cost of medical treatment, damage to vehicle and property, administrative cost,	Using anannual average wage of $1021488 in 2012 and $1060852 in 2013, the discounted loss of output per fatal crash in 2012 and 2013 is $42131733.1 and $30472454, respectively.					Caribbean	In Country
182	DRA Mans	Effect of nturaceuticals on sprouting of cultured human umbilical vein endothelial cell and growth of sub-intestinal vessels in zebra fish embryos	2015	64	Supplement 2	O-37			Suriname	USA			Anton de Kon University, Suriname	Tulane University, New Orleans, USA						Laboratory/ Animal	Lab based study	Animal study			Parts from cecropia peltata, Luffa acutangula, Monordica charantia, Morinda citrifolia, Oenocarpus bacaba, Psidium guajava and Spondias mombin	Human and fish cells	Cecropia peltata, Luffa acutangula, Monordica charantia, Morinda citrifolia, Oenocarpus bacaba, Psidium guajava and Spondias mombin		Cytotoxicity, sprouting, effects on sub-intestinal vessels	At low concentrations <1C50 values), the C peltata, L acutangula, M charantia and M citrifolia exctracts yields 20 to 100% larger wound gap areas when compared to those in untreated cell cultures, while the O bacaba extract produced a roughly 20% smaller wound gap area.					Caribbean	International
183	R Bipat	Evaluation of Surinamese medical plants for their effects on the contractility of hypoxic guinea pig myocardial tissue	2015	64	Supplement 2	O-38			Suriname	Netherlands			Anton de Kon University, Suriname	University of Utrecht, Netherlands	University of Groningen, Netherlands					Laboratory/ Animal	Lab based study				Anona muricata L, Bixa orellana L, Cecropia palmata Willd, Erythrina fusca Lour, Hibiscus esculentus L, Psidium guajava L and Terminalia catappa L, atria troponin C	Guinead pig	Anona muricata L, Bixa orellana L, Cecropia palmata Willd, Erythrina fusca Lour, Hibiscus esculentus L, Psidium guajava L and Terminalia catappa L, atria troponin C		Atrial contraction force, troponin C, calculation of df/dt, heart muscles cell death	Exposure to A muricata, B orellana, C palmata and T catappa extracts increased the contractility by 50 to 250%.					Caribbean	International
184	K Knight	Moringa oleifera seeds increase serum cholesterol concentration in rats	2015	64	Supplement 2	O-39			Jamaica				University of the West Indies, Mona							Laboratory/ Animal	Animal study			20	Blood, aspartate, transaminase, alanine transaminase, creatinine, urea	Adult male Sprague-Dawley rats	Effects of Moringa oleifera seeds	Rats fed standard chow	Effects of Moringa oleifera seeds on serum lipi concentration in rats fed standards chow or high cholesteral diet	Fecal cholesterol concentration was significantly higher (p< 0.05) in rats fed the cholesterol diet alone compared to the control group. Moringa did not have significant effect on serum and fecal cholesterol concentrations in rats fed standard chow.					Caribbean	In Country
185	LM Bayley	Everything with a pinch of salt: What knowledge have adult Barbadians gained from recent salt reduction messages and what impact have the messages had on their dietary choices?	2015	64	Supplement 2	O-40			Barbados				University of the West Indies, Cave Hill							Qualitative	Qualitative study			22		Barbadians 25-55 years old from private and public clinics	Salt consumption and impact of messages on dietary choices		Salt consumption, perception of message, impact of message, barriers to changing behaviour,	Education alone was ineffective in reducing the perceived consumption levels of focus group members, who judges the PDSs as educational but not effective.					Caribbean	In Country
186	P Brown	The association between personality types and medication adherence among adult hypertensive patients	2015	64	Supplement 2	O-41			Jamaica				University of the West Indies, Mona							Cross-Sectional Study	Cross-sectional study			301		Adult hypertensive patients	personality types employment status, age,		Prevalence of adherence to antihypertensive medication	Persons who scored highly for neuroticism were less likely to be adherent (OR=0.30[0.10,0.88]), aswere the employed compared to the unemployed (OR=0.34[0.14, 0.86]).					Caribbean	In Country
187	M Wyke	The distribution of CY2PC19*2 allele in Trinidadian population: Is clopidogrel the right choice?	2015	64	Supplement 2	O-42			Trinidad & Tobago				University of the West Indies, St. Augustine	Eric Williams Medical Sciences Complex, T&T						Cross-Sectional Study	Genetics			100	DNA	Patient attending primary health centres	Ethnicity, age, gender, allelic variant,	Ethnicity	Distribution of CYP2C19* allel among Trinidadians	There was a high allelic frequency (37%) for CYP2C19*2 which was found to be more common among Indo-Trinidadians (47.5%;95%CI32.0,63.0) compared to Afro-Trinidadians (22.5%;95%CI9.6,35.4) or people of mixed origin (45%;95%CI23.2,66.8)					Caribbean	In Country
188	JK Cruickshank	Impacts of mid or later childhood body build, social circumstances and blood pressure on early-adult arterial stiffness in difference ethnic groups	2015	64	Supplement 2	O-43			United Kingdom				Kings College London, UK	University of Glasgow, UK						Longitudinal Study	Prospective cohort study			666		Young adults aged 21-23 years old	Effects of BMI components and blood pressure, social circumstances	Ethnicity	Anthropometric, bloos pressure, PWV, BMI, waists,	Unadjusted PWVs in Caribbean-originand white United Kingdom (UK) young men were similar (mean±SD:7.9±0.3 v s7.6±0.4m/sec) and lower in other groups at similar systolic blood pressures (120 mmHg), BMIs (24.6 kg/m2) and waist measurements(84.3cm)				cardiovascular	International	International
189	AMC Rose	Trends in stroke and acute myocardial infraction in Barbados, 2009-2013	2015	64	Supplement 2	O-44		2009-2013	Barbados				The Barbados National Registry for Chronic Non-Communicable Disease	The University of the West Indies, Cave Hill, Barbados	Ministry of Health, Barbados	The Healthy Caribbean Coalition, Barbados				Retrospective Study	Registry based study			942		Barbadians with stroke or acute myocardial infraction (MI)	Incidence, mortality, 28-day post event CFR, trend estimation,		Incidence and mortality and 28-day case facility rate for stroke and myocardial infarction MI	The MR for acute MI showed a small five-year decline, but stroke MR increased significantly over the five years, from 78.9 (95% CI68.8,90.0) in 2009 to 131.7 (118.8,145.8) in 2013 (p< 0.03).				cardiovascular	Caribbean	In Country
190	K Gordon-Boyle	Fear of violence increases risk behaviours of persons living with HIV in Guyana	2015	64	Supplement 2	O-45		2011	Jamaica				University of the West Indies, Mona							Cross-Sectional Study	Cross-sectional study	Qualitative study		271		People living with HIV (PLHIV)	Fear of violence among PLHIV, partner HIV status,	Gender	prevalence of risk behaviour, barriers to risk reduction	When controlling for gender, having sex for things and HIV status of partner, PLHIV who were not afraid of violence were significantly more likely to use family planning (OR 10.7; 95% CI1.9, 61.4).					Caribbean	In Country
191	S Malcolm	Expressed and unexpressed factors related to condom use in the Turks and Caicos Islands.	2015	64	Supplement 2	O-46		2011	Turks & Caicos Islands				National Epidemiology and Research Unit	Ministry of Health, Turks & Caicos						Cross-Sectional Study	Cross-sectional study			775		Sexually active respondents	Demographics, HIV awareness, sexual behaviour, substance use, condom use efficacy, age of sexual partner		Events of and factors related to condom use	Most (54%) respondents did not use condoms at last sexual intercourse. The greatest expressed reason for non-condom use was trust in one’s partner					Caribbean	In Country
192	MA St. John	Outcomes of indicators for the elimination of mother-to-child transmission HIV Cascade in Barbados	2015	64	Supplement 2	O-47		2009 & 2013	Barbados				Queen Elizabeth Hospital	Ministry of Health, Barbados						Retrospective Study	Registry based study	Surveillance		9003		Pregnant patients seen in public sector healthcare			Mother-to-child transmission of HIV	One hundred and twenty-one HIV-positive women delivered infants; there were 124 live births and one stillbirth. Two infants tested positive by two successive DNA polymerase chain reaction tests during the period of study, in 2013.					Caribbean	In Country
193	J Philip	What you do not know may hurt your patients: Examining healthcare students' reaction toward people living with HIV	2015	64	Supplement 2	O-48			Trinidad & Tobago				University of the West Indies, St. Augustine							Cross-Sectional Study	Cross-sectional study			344		Healthcare students	Emotional reaction, perception of occupational risk for HIV, awareness of exposure, knowledge of someone with HIV and attendance at HIV relevant sessions		Healthcare students' reaction to people living with HIV and their knowledge	Students who were aware of the availability of PEP at their institution had lower mean scores for fear (M=4.59,SD=2.44) and prejudicial evaluation (M=21.47,SD=6.75) than those who were unaware of the availability of PEP:					Caribbean	In Country
194	CF Allen	HIV Gateway: Expanding access to Caribbean HIV research via a website	2015	64	Supplement 2	O-49			Barbados				University of the West Indies, Cave Hill							Development of a Repository	Report					Caribbean HIV research and information	Programming and policy		Creation of Website for information dissemination	By November 2014, the HIV Gateway contained over 5500 journal publications, eports, conference abstracts, posters and slide presentations on HIV in the Caribbean, including over 250 documents not previously published or available online					Caribbean	In Country
195	S Harding	The determinants of young adult social well-being and health (DASH) study: The influencing of parenting and religious involvement on mental health	2015	64	Supplement 2	O-50		2002/2003	United Kingdom	Australia			University of Glasgow, UK	Kings College, London, UK	Leeds Beckett University, UK	University of Bristol, UK	University of Western Sydney, Australia			Longitudinal Study	Prospective cohort study	Qualitative study		665		Young adults aged 21-23 years old	Parenting religious involvement	Parental control & care, attendance to place of worship, white versus ethnic monirity	Mental health	The DASH study provides evidence for a protective effect from parenting styles and religious involvement for young people growing up in ethnically diverse and deprived urban context.					International	International
196	W Crawford	Self-rated health, traumatic experiences and school of Arts and Sciences students' satisfaction with life	2015	64	Supplement 2	O-51			Grenada				St. George's University							Cross-Sectional Study	Cross-sectional study					Students enrolled in the School of Arts and Sciences	satisfaction with life, injuries, traumatic experiences, violence, sexual abuse, physical abuse		self-rated heath and satisfaction with life Health,	Self-related health satisfaction with life provide a good overall assessment of individual's health and well-being.					Caribbean	In Country
197	S Pierre	Reducing re-admission at St. Ann's psychiatric hospital	2015	64	Supplement 2	O-52			Trinidad & Tobago				Arima Rehabilitation Centre	The University of the West Indies, St. Augustine, T&T						Intervention	Intervention			505		Inpatients with mental disorders	Effects of a structured-manualized psychoeducation programmes that taught inpatients about their illness	Patients that were not taught	Re-admission, Knowledge, performance,	Not only can patients learn relatively complex materials during a typical inpatients stay despite the acuteness of their illness, but they can also meaningfully improve the continuity of their own care by participating in brief and highly structured teaching programmes in inpatient and outpatient settings.					Caribbean	In Country
198	A Kissoon,	Non-fatal suicidal behaviour – Associated factors	2015	64	Supplement 2	O-53			Trinidad & Tobago				University of the West Indies, St Augustine							Cross-Sectional Study	Case series	Qualitative study		20		Patients medical records			Attempts, suicidal thoughts, types of attempts,	These findings suggest that there were factors that may highlight at-risk persons eg those with past attempts, and those who confide in others about their plans.					Caribbean	In Country
199	B Harry	Profile of suicidal behaviour in Guyana: A retrospective study from 2010−2012	2015	64	Supplement 2	O-54		2010-2012	Guyana				Georgetown Public Hospital Corporation, Georgetown, Guyana							Epidemiologic Study	Cross-sectional study			899		Persons involved in suicidal behaviour			Risk factors, age group, gender, ethnicity, attempts	The profile of suicide had been well identified in Guyana and it permits the development of a comprehensive multisectorial suicide prevention strategy to reduce the magnitude of suicidal behaviour in Guyana.					Caribbean	In Country
200	R Ramjatan	Mobile health technology-enabled community health workers as pesticide interventionists in rural Suriname	2015	64	Supplement 2	O-55			USA	Suriname			Regional Health Services (RGD), Nickerie, Suriname	Tulane University School of Public Health and Tropical Medicine, New Orleans, Louisiana, USA	Anton de Kom University of Suriname	Ministry of Agriculture, Livestock and Fisheries, Paramaribo, Suriname				Intervention	Intervention					Persons in pesticide-induced suicide-prone communities Suriname	Text messages by technology enabled community health worker		Education campaign	The mobile health technology-enabled CHWs functioning as pesticide interventionists demonstrated that bidirectional text messaging was a promising awareness and education intervention strategy.					International	International
201	LS Craig	Cancer in Barbados: First year of data from the National Cancer Registry in Barbados	2015	64	Supplement 2	O-56		2008	Barbados				Chronic Disease Research Centre	The University of the West Indies, Cave Hill	Queen Elizabeth Hospital; Ministry of Health, Barbados					Cross-Sectional Study	Registry based study			1106		Population of Barbados	Age, gender, vital status,		primary tumour, histology, treatment, incidence	Prostate and breast cancers were the most common cancers diagnosed in Barbados in 2008.				cancer	Caribbean	In Country
202	R Yearwood	Prostatic-specific antigen, Gleason score and epidemiology of prostate cancer in Grenada	2015	64	Supplement 2	O-57		1997 & 2013	Grenada	USA			General Surgery, St George’s Hospital, St George’s, Grenada	Epidemiology and Biostatistics, University of Nevada Las Vegas, Nevada, USA	St George’s University School of Medicine, St George’s, Grenada					Lingitudinal Study	Case series			601		New cases of prostate cancer diagnoses between 1997 & 2013		Black in USA & other Caribbean countries	Incidence rates, PSA levels, Gleason scores,	The lower PC incidence in Grenada and Jamaica is likely a reflection of lower prevalence of PSA testing.				cancer	Caribbean	International
203	S George	Demographics of breast cancer in a small cohort of women in the Caribbean	2015	64	Supplement 2	O-58			Canada	USA	Barbados	Jamaica, Bahamas, Trinidad & Tobago	Princess Margaret Cancer Center, Toronto, Ontario, Canada	University of Miami, Miami, Florida, USA	Women’s College Hospital, Toronto, Ontario, Canada	The University of the West Indies, Cave Hill, Barbados	The University of the West Indies, Kingston, Jamaica	Cancer Society of Cayman Islands, Grand Cayman, Cayman Islands	Ross University, Portsmouth, Commonwealth of Dominica	Case Series	Cross-sectional study			347		Women of Afro-Caribbean decent with breast cancer	Breast cancer mutation		Breast cancer and characteristics	This population-based study provided an insight into pattern of risk factors – both genetic and environmental – for breast cancer incidence and subtype: 1) genetic causes of breast cancer ppeared rare in these countries				cancer	International	International
204	Z Ali	Perception of care by cancer patients attending outpatient clinics in Trinidad and Tobago	2015	64	Supplement 2	O-59		2013	Trinidad & Tobago				University of the West Indies, St. Augustine							Cross-Sectional Study	Cross-sectional study			2018		Cancer outpatients attending privare and public hospitals in Trinidad and Tobago			Perception of care, medical attention, treatment, staff interaction, waiting time, accessing equipment, available medication, facilities and physician	The authorities should address the complaints of respondents and maintain the friendliness and warmth of the staff.				cancer	Caribbean	In Country
205	N Modeste	Understanding human papillomavirus vaccine receipt among women and adolescents in Trinidad and Tobago	2015	64	Supplement 2	O-60			USA				Loma Linda University, School of Public Health, Center for Nutrition, Healthy Lifestyle and Disease Prevention, Loma Linda, California, USA							Sequential Exploratory Mixed Method	Qualitative study	Cross-sectional study		684		Mothers and adolescent girls	Factors that hinder receipt of human papillomavirus (HPV) vaccine among mothers of adolescent girls		Knowledge of cervical cancer & HPV,	Lack of knowledge of the value of the vaccine in preventing cervical cancer was seen among adolescents and mothers of adolescents in the community				cancer	International	International
206	J Serrano	Exploring the reasons why Barbadian mothers consent, or do not consent for their preteen daughters to receive the human papillomavirus vaccine	2015	64	Supplement 2	O-61		2013-2014	Barbados				The University of the West Indies, Cave Hill, Barbados							Qualitative Study	Qualitative study			25		Barbadian mother whose pre-teen daughters were eligible for HPV vaccine			Reasons why Barbadian mothers consented or did not consent to their pre-teen daughters to receive HPV vaccine	A lack of information from the Ministry of Health and an inadequate timeframe to make an informed decision were the most common reasons for parental non-consent to the HPV vaccine.					Caribbean	In Country
207	NP Sobers-Grannum	Health inequities in diabetes, its risk factors and adverse outcomes in populations living in the Caribbean: A systematic review	2015	64	Supplement 2	O-62		2007-2013	Barbados				The University of the West Indies, Barbados							Systematic Review	Systematic review	Cross-sectional study		29		Caribbean persons with diabetes mellitus	Ethnicity, income, education, occupation, controls or complications	Ethnicity	Risk factors for diabetes mellitus, prevalence, controls and complications	Published data in the Caribbean on the social distribution of diabetes, its risk factors and complications were very limited and of overall low quality, risk of bias					Caribbean	In Country
208	NP Sobers-Grannum	The importance of gender as a social determinant of diabetes in the Caribbean: A systematic review and meta-analysis	2015	64	Supplement 2	O-63		2007-2013	Barbados				The University of the West Indies, Barbados							Systematic Review	Systematic review	Cross-sectional study		50		Persons with diabetes mellitus	Social distribution of diabetes mellitus, risk factor and complication in regards to gender	males	Risk factors, prevalence, controls, complications of diabetes	Female gender is a determinant of DM prevalence in the Caribbean.					Caribbean	In Country
209	L Paul	An evaluation of psychological well-being and secular trends in the occurrence of Type 2 diabetes 1993−2014 in outpatients in a community	2015	64	Supplement 2	O-64		1993-2014	Trinidad & Tobago				University of the West Indies, St. Augustine							Cross-Sectional Study	Cross-sectional study			301		Adult diabetic outpatients in Trinidad	Over weight/obesity, occurrence, age, depression		Quality of life, psychological well-being,	We provide evidence that in the community, T2DM is increasingly occurring and shifting toward younger age groups and there is significant dissatisfaction in the quality of their lives.					Caribbean	In Country
210	M Fernandes	Evaluating the risk of obstructive sleep apnoea in Type 2 diabetic patients, and its associations	2015	64	Supplement 2	O-65			Trinidad & Tobago				University of the West Indies, St. Augustine							Cross-Sectional Study	Cross-sectional study			428		Patients with and without diabetes	Diabetes	Non-diabetic patients	Prevalence of high risk obstructive sleep apnoea (OSA) in type 2 diabetic with obesity	The prevalence of high risk of OSA in Trinidad was high in Type 2 diabetic patients, and has strong correlations with obesity and acanthosis nigricans.					Caribbean	In Country
211	K Rambaran	High prevalence of diabetes mellitus in a cohort of Trinidadian patients with chronic obstructive pulmonary disease	2015	64	Supplement 2	O-66			Trinidad & Tobago				University of the West Indies, St. Augustine							Cross-Sectional Study	Case series	Qualitative study		108		chronic obstructive pulmonary disease (COPD) male patients	Diabetes		Prevalence of diabetes mellitus in chronic obstructive pulmonary disease in male patients	The prevalence of DM in the COPD patients was 40%; however, no significant correlations of DM to outcome measures were observed.					Caribbean	In Country
212	K Mungrue	The impact of self-monitoring of blood glucose on metabolic control in patients with Type 2 diabetes: A developing country perspective	2015	64	Supplement 2	O-67			Trinidad & Tobago				University of the West Indies, St. Augustine							Cross-Sectional Study	Cross-sectional study			214		Outpatients with type two diabetes mellitus	Use of the glycometer	Diabetics not using SMBG	Glocose control, self monitoring, glycated haemoglobin	The study showed no direct benefits of self-monitoring of blood glucose in attaining optimal glycaemic control in patients with T2DM.					Caribbean	In Country
213	OP Adams	Footwear choice and the prevalence of peripheral neuropathy in a population-based sample of people with diabetes in Barbados	2015	64	Supplement 2	O-68			Barbados				The University of the West Indies, Barbados							Cross-Sectional Study	Cross-sectional study		Biothesiomter	237		Adult population 25 years and older with previous diagnosis of diabetes	Gender	Gender	Diabetic neuropathy, footwear habits,	Objectively detected neuropathy ranged from 9.3% to 23.6%, depending on the method, withfoot complications risk being exacerbated by footwear choice					Caribbean	In Country
214	AR Greenidge	Albumin/creatinine ratio as an indicator of diabetic foot in a Barbados population	2015	64	Supplement 2	O-69			Barbados				The University of the West Indies, Barbados							Case Control	Case control study			90	Glycated haemoglobin albumin/creatinine measure	Self-reported persons living with diabetes	Albumin/creatinine ratio	Diabetic persons with no current foot wounds or histry of it	None healing foor wounds	In this diabetic case control study, albumin/creatinine ratio was markedly higher in persons with diabetes and non-healing foot wounds.					Caribbean	In Country
215	LG Boodram	Association of genetic variants in the HNF4Aand HNF1Bgenes with early onset Type 2 diabetes mellitus in the Indo-and Afro-Trinidadian populations	2015	64	Supplement 2	O-70			Trinidad & Tobago	USA			University of the West Indies, St. Augustine	The University of Chicago, USA							Lab based study		Gene analysis	353	Blood	Diabetic persons of South Asian Indian and African ancestry	Variation of HNF44, HNFIB and PAX4 genes	Non-diabetic subjects, ancestry	Diabetes	Variants in the HNF4A and HNF1B genes may contribute to increased risk of early onset T2DM in Indo-Trinidadians.					Caribbean	International
216	E Greenaway	Effect of overweight and obesity on pregnancy and birth outcomes	2015	64	Supplement 2	O-71		2012 & 2013	Jamaica				The University of the West Indies, Kingston Jamaica							Prospective Study	Prospective cohort study			160		Women who attended forst antinatal visit at UHWI	Effect of maternal overweight and obesity on pregnancy		pregnancy complications, birth outcomP	Overweith or class 1 obesie women did not have an increased risk of adverse maternal and birth outcomes as compared to women with anormal BMI.					Caribbean	In Country
217	N Brathwaite	Sociodemographic factors impacting infant mortality inThe Bahamas	2015	64	Supplement 2	O-72		2010	Bahamas				Ministry of Health, Bahamas								Cross-sectional study			5011		Females who had a live birth in the past year	Influence of various socio-economic factors and infant mortality age of first child, household, marital status, females under 35 years	Mother whose children did not die within the first year of life	Infant mortality,	Older age, smaller households and rural residence increased risk for infant mortality					Caribbean	In Country
218	D Hall-Parkinson	Parent and caregiver knowledge,beliefs and responses to seizures in Jamaican children	2015	64	Supplement 2	O-73		2013	Jamaica				Bustamante Hospital for Chidren, Kingston	The University of the West Indies, Kingston Jamaica						Cross-Sectional Study	Cross-sectional study			50		Parent and caregivers of chidlren with acute convulsive seizures hospitalized	Medical care, causes, knowledge, education, socio-economic status,		Knowledge and beliefs about seizures of parents and caregivers of affected children	Parents/caregivers of children with convulsive seizures have appropriate healthcare seeking behaviour but in adequate knowledge.					Caribbean	In Country
219	L Rampersad	Use of the M-CHATto screen for autism spectrum disorder among toddlers aged 16 to 30 months in Region 4 Guyana: A pilot study	2015	64	Supplement 2	O-74			Guyana				University of Guyana, Guyana							Cross-Sectional Study	Reliability Study			415		Toddlers in Guyana	M-CHAT result		Risk for autism	While we were unable to re-test the population to confirm ASD, the trends observed for the MCHAT were similar to those found in international studies.					Caribbean	In Country
220	SM Chang	A parenting intervention delivered at routine primary health visits improved child cognitive development and parenting knowledge	2015	64	Supplement 2	O-75			Jamaica				The University of the West Indies, Kingston Jamaica							Cluster Randomized Trial	Intervention			501		Mother and child pairs in Jamaica Antogua and St. Lucia	Parenting training programme integrated in primary health care clinics, short films discussion, mesages card and play cards from nurses	Mother and child pairs who did not receive training	Griffiths mental development measures, communicative development data	An innovative parentig intervention, requiring no additional clinic staff or mothers’ time, can be integrated into health services, with benefits to cognitive development and parent knowledge.					Caribbean	In Country
221	A Barton-Gooden	Short-term impact of educational interventions on disease knowledge,illness perception and quality of life among Jamaican adolescents with sickle cell disease	2015	64	Supplement 2	O-76			Jamaica				UWI School of Nursing	The University of the West Indies, Jamaica						Randomized controlled Intrvention	Intervention			150		Adolescents 13-19 yers old with sickl cell disease	Educationf and counselling	Adloescent with routine care	Illness perception (IP), quality of life (QOL), disease knowledge, severity of disease, effective treatment	Participation in the study was associated with improved knowledge scores, but interventions per se appeared to have no effects.					Caribbean	In Country
222	KC Smith	Epidemiological risk factors, knowledge and attitudes concerning osteoporosis among women in a primary care setting inNassau, Bahamas	2015	64	Supplement 2	O-77			The Bahamas				Thie University of the West Indies School of Clinical Medicine and Research, Bahamas							Cross-Sectional Study	Cross-sectional study			347		Perimenopausal and postmenopausal women			Fracturescores, knowledge, attitudes,	Overall, ow FRAX scores indicate low fracture risk among Bahamian women.					Caribbean	In Country
223	F Lutchmansingh	Correlates of vigorous physical activity in adolescents in five secondary schools inTrinidad	2015	64	Supplement 2	O-78			Trinidad & Tobago				University of the West Indies, St. Augustine							Cross-Sectional Study	Cross-sectional study			344		Adolescents 11-15 years			Vigorous Physical activity	Increased dietary intake of fruits and vegetables in females and lower diastolic blood pressure in males were associated with higher vigorous physical activity					Caribbean	In Country
224	R Radix	Individual and school level influences on moderate and vigorous physical activity in Grenadian adolescents	2015	64	Supplement 2	O-79			Grenada	USA			Windward Islands Research and Education Foundation, St. George's, Grenada	Louisiana State University School of Public Health, Louisiana, USA						Multivariate Analysis	Cross-sectional study		Actigraph GT3X accelerator meter	138		First year students	School level measure and individual level measure (height weight sociodemographic measures, waist circumference)		physical activity, socio-demographic measures, anthropometric measure, time at PE, student/teacher ratio, policy,	Contrary to findings in the United States children, Grenada school-level policies and environments were not related to student’s physical activity levels					Caribbean	International
225	C Marshall	An epidemiological description of illness in passengers and crew at the Bridgetown Barbados Port and Cruise Terminal	2015	64	Supplement 2	O-80		2009 & 2013	Barbados				The University of the West Indies, Barbados							Data extracted from registers	Surveillance			1031		Passeners and crew arriving at Bridgetown Port		passender and crew	Illness among passengers and crew meembers	The predominant illnesses reported were gastroenteritis and influenza, similar to previous published reports from around the world					Caribbean	In Country
226	VA Crooks	Inbound medical tourism to Barbados: A qualitative examination of local lawyers’prospective legal and regulatory concerns	2015	64	Supplement 2	O-81		2014	Canada	USA			Simon Fraser University, British Columbia	Harvard University, USA							Qualitative study	Qualitative study		9		Lawyers			Exploration of prospsective and regulatory implications for developing medical tourism industry	Overall, this analysis reveals that lawyers in Barbados have an important role to play in the medical tourism sector beyond litigation–particularly in transactional and gate keeper capacities.					International	International
227	R Johnston	Policy implication of medical tourism development in destination countries: Revisiting and revising an existing framework by examining the case of Jamaica	2015	64	Supplement 2	O-82		2012 & 2013	Canada	The Netherlands			Simon Fraser University, British Columbia	Wageningen University, The Netherlands						Case Study	Report	Qualitative study				Health, tourism and trade sector stakeholders	Assesment of Pocook and Phua conceptual framework and medical tourism		Impact of medical tourism in Jamaica	The original framework developed by Pocock and Phua is a flexible common reference point with which to document issues raised by medical tourism in established destinations.					International	International
228	J Nicholls	Guidelines for preoperative investigation for elective surgery at Queen Elizabeth Hospital: Effects on practices, outcomes and costs	2015	64	Supplement 2	O-83			Barbados				University of the West Indies, Barbados							Audit	Quasi-experimental			304		Patients present for elective surgery	preoperative guidelines	Pre -Intervention	Preoperative investigations and cost of investigation	This study demonstrated that preoperative investigations were performed as a routine even in the absence of any clinical indication.					Caribbean	In Country
229	S Khan	Screening for chronic kidney disease in east Trinidad using the National Kidney Foundation guidelines	2015	64	Supplement 2	O-84			Trinidad & Tobago				The University of the West Idies, T&T							Cross-Sectional Study	Cross-sectional study			227		Adults 45 years and older in primary care setting		Person without chronic kidney disease	Presence and stage of CKD,	We provide evidence that screening can detect as much as 18.0% of asymptomatic individuals with Stage 3 CKD.					Caribbean	In Country
230	CA Glover-Walton	Perceived barriers to seeking medical care among middle-aged and older men and women in the British Virgin Islands	2015	64	Supplement 2	O-85			British Virgin Islands				Glover-Walton Research Consultancy, Tortola, British Virgin Islands								Qualitative study	Qualitative study		244		Middle aged and older men and women			Barriers to seeking medical care	On the demand-side, there was need for a study accessing unmet needs for medical services					Caribbean	In Country
231	KB Holden	Reducing health disparities and improving health equity in the United States of America and St Lucia	2015	64	Supplement 2	O-86			USA	St Lucia			Morehouse School of Medicine, Atlanta, Georgia, USA	Victoria Hospital, Castries, St Lucia	The Satcher Group, Atlanta, Georgia, USA					Cross-Sectional Study	Qualitative study	Cross-sectional study		196		Adutl clients at risk for diabetes and health care providers/clinic adminstrators			healthstatus,healthcareservicesandexisting challenges/opportunities to improve health equity	Findings from this pilot project could serve as a model to help advance health equity among diverse populations through evidence-based, culturally tailored community education and prevention efforts.					International	International
232	DE Greaves	Management/leadership of health systems of small island developing states of the English-speaking Caribbean	2015	64	Supplement 2	O-87			Grenada				St George’s University, St George’s, Grenada							Qualitative	Qualitative study			21		Senior managers and leaders			Decision making practices and competencies of senior managers	The implication of this research is its roadmap for improvement in the management/leadership of SIDS’ health systems					Caribbean	In Country
233	AM Pottinger	Marijuana use and quality of sperm for fertility competency: A preliminary investigation	2015	64	Supplement 2	O-89			Jamaica				University of the West Indies, Mona							Cross-Sectional Study	Cross-sectional study			94		Male clients referd to fertility clinic	Comparison of marijuana smoking		Sperm quality	Chronic marijuana use seems to negatively affect sperm quality (especially preparation sperm parameters).					Caribbean	In Country
234	D Blackman	Association between health literacy, inhaler technique and disease control in obstructive airway disease	2015	64	Supplement 2	O-90			Trinidad & Tobago				The University of the West Indies, St Augustine							Cross-Sectional Study	Cross-sectional study			781		Patients from chest clinics	Association between health literacy, inhaler technque		COPD control	Health literacy was associated with inhaler technique and disease control in asthma and COPD.					Caribbean	In Country
235	K Lacey	The mental and physical health of severely and nonseverely abused US black Caribbean women	2015	64	Supplement 2	O-91			USA				University of Michigan Institute for Social Research, Ann Arbor, Michigan, USA	Rutgers, The State University of New Jersey, New Brunswick, New Jersey, USA						Cross-Sectional Study	Cross-sectional study			1621		Women, Non-institutionalized Caribbean residing in the USA	severe intimate partner violence	Women sho had not experienced intimate partner violence	Mental health physical helth	The study had intervention and preventative implications for both detecting and addressing the health needs of women who are abused by an intimate partner					International	International
236	F Morey	Ethnic and gender disparities in premature adult mortality in Belize 2008−2010	2015	64	Supplement 2	O-92		2008-2010	Belize	Barbados			Ministry of Health, Belize	The University of the West Indies, Barbados						Retrospective Study	Surveillance					Men and women aged 15-59 years	Ethnicity, age and gender		Premature mortality	This study starts to identify health inequities. T					Caribbean	Caribbean
237	UM Read	Racism triggers smoking in British ethnic minority adolescents: Evidence from the Determinants of Young Adult Social Well-Being and Health (DASH) longitudinal study	2015	64	Supplement 2	O-93		2002-2003	UK				University of Glasgow, UK	Kings College London, UK						Cross-Sectional Study	Prospective cohort study	Qualitative study		665		Young adults aged 21-23 years old	Racism		Smoking initiation	: This is the first UK study to show the negative impact of racism on smoking in adolescence, regardless of ethnic origin					International	International
238	J Wears	Parenting styles: A critical predictor of youth offending	2015	64	Supplement 2	P-1			Trinidad & Tobago				The University of the West Indies, St Augustine, Trinidad and Tobago							Cross-Sectional Study	Cross-sectional study			182		Youths in secondary schools	Relationship between pareting styles and youths	None offenders	Youth offending	The data gathered established an association between parenting styles and youth offending					Caribbean	In Country
239	R Waechter	Gender-based violence: Do not ask, do not tell, do not care	2015	64	Supplement 2	P-2			Grenada				St George’s University, St George’s, Grenada							Cross-Sectional Study	Health Economics					Males and females		Funding for theer chronic disease	prevalence and ecnomic burden of sexual violence	Public funds allocated to sexual violence were a fraction of those allocated to other major public health issues such as cardiovascular disease, cancer and diabetes despite similar prevalence and economic burden among them					Caribbean	In Country
240	HM Skervin	Physical injury as the face of violence against women in Grenada	2015	64	Supplement 2	P-3		2006 & 2014	Grenada				GNOW PEPFAR Project, St George’s, Grenada							Cross-Sectional Study	Registry based study					Women who were physically assaulted	Types and patterns of physical violence and relationship prevailing gender culture characteristics		Types and patterns of physical violence and relationship prevailing gender culture characteristics	Physical assault including wounding was the most common form of gender-based violence, accounting for more than 50% of all cases.					Caribbean	In Country
241	T Burrowes	Experiences of mental health professionals counselling young survivors of sexual abuse in the Cayman Islands	2015	64	Supplement 2	P-4			USA				Barry University, Miami Shores, Florida, USA	Experiences of mental health professional counselling young survivors of sexual abouse						Qualitative	Qualitative study			5		Mental health professional who counselled you survivors of sexual abouse			Experience of mental health professionals counselling young survivors of sexual abuse	The present study supported recent literature from the Caribbean region that described the embedded oppressive belief systems and traditional patriarchal attitudes that have perpetuated abusive treatment of children					International	International
242	K Roberts	Trends in suicide mortality in Guyana from 2003 until 2013	2015	64	Supplement 2	P-5		2003-2013	Guyana				Pan American Health Organization/World Health Organization, Georgetown, Guyana							Retrospective Study	Surveillance					Suicide cases	Year, ethnicity, region, gener		Trends in suicide mortality	By 2013, Guyana had one of the highest suicide rates in the world.					Caribbean	In Country
243	Adu-Krow	Managing and debunking suicides in Guyana	2015	64	Supplement 2	P-6		2012	Guyana				Pan American Health Organization/World Health Organization, Georgetown, Guyana							Retrospective Study	Cross-sectional study			277		Suicide cases		Ethnicity, religious affiliation	Age, technique, gender, ethnicity, religious affiliation,	Given that 65% of suicide mortality was due to poisoning (pesticides) and that high rates of suicide mortality were concentrated in certain regions, limiting access to these lethal products through a comprehensive community programme is a crucial intervention					Caribbean	In Country
244	V Chee	Interpersonal trust, homicide and life expectancy: Global patterns between 2000 and 2012	2015	64	Supplement 2	P-7		2000 & 2012	USA				University of South Florida, Tampa, Florida, USA							Ecological Study	Ecological Study					38 countries including 14 Caribbean countries	Interpersonal trust	Year of incident	Interpersonal trust, homicide rate, life expectancy,	The significant correlation between trust and homicide rates suggests that there may be a cultural connection between interpersonal trust and violence at a global level					International	International
245	S Bidaisee	A ten-year retrospective analysis of motor vehicle accidents in Grenada	2015	64	Supplement 2	P-8		2000-2009	Grenada				George’s University, St George’s, Grenada	Windward Islands Research and Education Foundation, St George’s, Grenada						Cross-Sectional Study	Registry based study					Grenadian population			Burden of motor vehicle accidents	From 2000–2009, there was a steady increase in the total number of motor vehicle accidents and fatal road accidents in Grenada.					Caribbean	In Country
246	T Bovell	A pilot study of a trauma registry at the Georgetown Public Hospital, Georgetown, Guyana	2015	64	Supplement 2	P-9			Guyana				Georgetown Public Hospital Cooperation (GPHC), Georgetown, Guyana							Cross-Sectional Study	Case series			34		Trauma patients			Risk factor and extent of trauma	A trauma registry can capture data that can lead to improved trauma care. However, there were numerous limitations, most notably the low number of forms completed compared to the study population					Caribbean	In Country
247	S Pierre	Landscaping employment services for the mentally ill	2015	64	Supplement 2	P-10			Trinidad & Tobago				Arima Rehabilitation Centre, Arima	The University of the West Indies, St Augustine, Trinidad and Tobago							Intervention			26		Rehsbilitiees with a diagnosis of schizophrenia, schizoaffective disorder, bipolar disorder	Landscaping intervention	Rehabilitees that didnt get intervention	Quality of life	Not only can patients learn relatively complex material, but they can also meaningfully improve the continuity of their employment capability by participating in a brief and highly structured employment training programme.					Caribbean	In Country
248	G Alexander	Burden of caregivers of adult patients with schizophrenia attending public health clinics in Jamaica	2015	64	Supplement 2	P-11		2014	Jamaica				The University of the West Indies, Kingston, Jamaica							Cross-Sectional Study	Cross-sectional study			115		Schizophrenic patient-caregivers attending public mental health clinics	Extent and sociodemographic determinants		Care giver burden	Functional and social factors were important determinants of caregiver burden.					Caribbean	In Country
249	S Pierre	Visual acuity screening of patients who are institutionalized and suffering from mental disorders	2015	64	Supplement 2	P-12		2011	Trinidad & Tobago				Arima Rehabilitation Centre, Arima	Department of Behavioural Sciences, The University of the West Indies, St Augustine, Trinidad and Tobago							Cross-sectional study			427		Inpatients admitted to hospital and rehabilitation centre with mental disordrs			Visual acuity problems	Our findings coincided with the existing literature that visual impairment appears to be an area of physical health which is under-recognized...					Caribbean	In Country
250	C Brown	A phenomenological inquiry into approaches to informal caregiving of persons living with dementia	2015	64	Supplement 2	P-13			Barbados				The University of the West Indies, Cave Hill, Barbados							Qualitative	Qualitative study					Adult primary informal caregivers of persons with dementia			Guiding principles of care, facilitators to care, barriers to care amony caregivers of persons living with dementia	Each caregiver used unique strategies to manage his/her caregiving role by tapping into available resources while also strategically accommodating for difficulties encountered					Caribbean	In Country
251	C Boston	Prevalence of elevated levels of alanine aminotransferase and gamma-glutamyl transferase in patients with Type 2 diabetes mellitus at the Georgetown Public Hospital Cooperation Diabetic Clinic	2015	64	Supplement 2	P-14			Guyana				University of Guyana, Georgetown, Guyana							Prospective Study	Cross-sectional study			60		Adult patients with type 2 diabetes	Medication, age		prevalence of alanine aminotransferase (ALT) and gamma-glutamyl transferase (GGT) abnormalities	Seventy-eight per cent of patients showed elevated ALT, with the highest frequencies in the 40−50-year and 51−60-year age range;					Caribbean	In Country
252	R Abraham	Investigating the impact of the local healthcare system in controlling blood glucose levels and preventing complications in patients with Type 2 diabetes	2015	64	Supplement 2	P-15			Trinidad and Tobago				The University of the West Indies, Faculty of Medical Sciences, Department of Preclinical sciences, St Augustine, Trinidad and Tobago							Cross-Sectional Study	Cross-sectional study			388		Adults with type 2 diabetes	Structures established to monitor blood glucose levels of type 2 diabetes		Blood glucose levels,	Across all RHAs in Trinidad, fasting blood sugar values were found to be out of control and remained high. I					Caribbean	In Country
253	K Philips	Prevalence and profile of herbal medicine use in persons with diabetes and hypertension: Data from the Barbados Risk Factor Survey 2007	2015	64	Supplement 2	P-16		2007	Barbados				The University of the West Indies, Cave Hill, Barbados							Cross-Sectional Study	Cross-sectional study					Persons with diabetes and hypertension	Age, gender, employment status, marital status, educational level, ethnicity		Prevalence of herbal medicine use in persons with diabetes and hypertension	Though older persons were more likely to use herbal medicines, this study suggests a rather low prevalence of such practices.				cardiovascular	Caribbean	In Country
254	D Del Pino	Adherence to chronic disease management among diabetic and hypertensive patients in Trinidad	2015	64	Supplement 2	P-17		2013	Trinidad and Tobago				The University of the West Indies, St Augustine, Trinidad and Tobago							Cross-Sectional Study	Cross-sectional study			439		Diabetic and or hypertenive patients	Age, BMI, presentce of diabetes or hypertention		Adherence to disease management strategies, including drug compliance and lifestyle modification	Most hypertensive and diabetic patients attending primary healthcare facilities in Trinidad were not well controlled, which has serious implications for their long-term clinical outcomes.					Caribbean	In Country
255	OA Ablack	Level of adherence among diabetics in The Bahamas admitted to the Princess Margaret Hospital	2015	64	Supplement 2	P-18		2014	Bahamas				Princess Margaret Hospital, Nassau, Bahamas							Cross-Sectional Study	Cross-sectional study			150		Patients 18 year or older taking at lease 1 hypoglycaemis medication			level of adherence, using a validated tool	The Modified Morisky Score showed a medium level of adherence amongst diabetics in The Bahamas					Caribbean	In Country
256	Whorms-Riley	Each one teach one: Training students for diabetes and nutrition peer education in schools	2015	64	Supplement 2	P-19			Jamaica				North East Regional Health Authority, St Mary Health Department, Nutrition and Health Education Units, St Mary, Jamaica							Cross-Sectional Study	Quasi-experimental			200		Student leaders 10-14 years in 18 schools in	training of student leaders to teach about diabetes and nutrition		Knowledge of type 1 diabetes	Diabetes and nutrition education is necessary for understanding the illness and to facilitate students with DM.					Caribbean	In Country
257	F Frederick-Davis	Prevalence of anxiety in an outpatient clinic sample of Type 2 diabetics in Trinidad	2015	64	Supplement 2	P-20			Trinidad				The University of the West Indies, St Augustine, Trinidad and Tobago							Cross-Sectional Study	Cross-sectional study			128		Diabetic patients attending utpatient clinic	hyperglycaemia and having a coexisting medical complication		Prevalence and severity anxiety	Anxiety may potentially exacerbate the complications associated with diabetes					Caribbean	In Country
258	S Bidaisee	An evaluation of the burden of diabetes in Grenada	2015	64	Supplement 2	P-21		2008-2012	Grenada				George’s University, St George’s, Grenada	Windward Islands Research and Education Foundation, St George’s, Grenada						Cross-Sectional Study	Cross-sectional study	Qualitative study				Persoms with diabetes	Diabetice related amputations, quality of life, financial instability, loneliness		Quality of life	The decreasing trend of diabetes in Grenada was found to be statistically insignificant while quality of life of amputees was shown to be lowered					Caribbean	In Country
259	C Gosine	The association between indices of obesity and common clinical measures in adults with and without Type 2 diabetes	2015	64	Supplement 2	P-22			Trinidad & Tobago				The University of the West Indies, Faculty of Medical Sciences, St Augustine, Trinidad and Tobago							Cross-Sectional Study	Case control study			309		Adults with diabetes	Anthropometric measurements, lipid profiles, blood pressure,body shape, BMI, age, gender,	Adults without diabetes	Diabetes	Of all the anthropometric measurements used, waist-to-hip ratio was found to be the most effective indicator of Type 2 DM in Trinidadians, while BMI was found to be the least					Caribbean	In Country
260	M Graham	Of all the anthropometric measurements used, waist-to-hip ratio was found to be the most effective indicator of Type 2 DM in Trinidadians, while BMI was found to be the least	2015	64	Supplement 2	P-23		2014	Jamaica				Epidemiology and Research Unit, Western Regional Health Authority, Ministry of Health, Jamaica	The University of the West Indies, Kingston, Jamaica						Retrospective Cohort	Intervention	Qualitative study		264		Parients with hypertension aged 18-74 years	Effectiveness of chronic diseas passport	Non-exposed group	blood pressure control	Exposure to the CDP was not associated with better control of HTN				cardiovascular	Caribbean	In Country
261	SM Hercules	Non-communicable disease risk factor survey 2014 among staff at one workplace in Barbados	2015	64	Supplement 2	P-24		2014	Barbados				Faculty of Medical Sciences, The University of the West Indies, Cave Hill, Barbados							Cross-Sectional Study	Cross-sectional study					Persons in a specified workplace	Chronic disease risk factors		Prevalence of non-communicable disease	The study confirms a similar high prevalence of NCD risk factors among staff as observed among the Barbadian population.					Caribbean	In Country
262	TA Samuels	Non-communicable disease risk factors survey 2014 among University of the West Indies staff, St Augustine campus, Trinidad and Tobago	2015	64	Supplement 2	P-25		2014	Trinidad & Tobago				The University of the West Indies, St Augustine, Trinidad and Tobago							Cross-Sectional Study	Cross-sectional study			2100		University of the West Inides staff	Chronic disease risk factors	Trinidadian population	Prevalence of non-communicable disease	The results confirmed a high prevalence of NCD risk factors among this staff as among the Trinidad and Tobago population.					Caribbean	In Country
263	N Maharaj	Cardiovascular disease risk factors: A patient’s perspective	2015	64	Supplement 2	P-26			Trinidad & Tobago				The University of the West Indies, St Augustine, Trinidad and Tobago							Cross-Sectional Study	Cross-sectional study			102		Patients with diagnosis of stroke			Knowledged of cvd risk factor	In this study, hypertension and diabetes were found to be the two major risk factors present in stroke patients				cardiovascular	Caribbean	In Country
264	I Buffonge	The management of acute stroke in Montserrat	2015	64	Supplement 2	P-27			Montserrat	UK			Glendon Hospital, Ministry of Health, Brades, Montserrat	Rob Elton Consulting, England, UK						Case series	Audit			45		Partients			Management of acute stroke	Access to CT scanning was a problem for patients with acute stroke in Montserrat				cardiovascular	Caribbean	International
265	R Hage	Incidence and survival for oral and pharyngeal cancer in Grenada	2015	64	Supplement 2	P-28		1991-2010	Grenada	USA			St George’s University School of Medicine, St George’s, Grenad	Epidemiology and Biostatistics, University of Nevada Las Vegas, Nevada, USA						Case series	Case series			93		Oral pharyngeal cancer (OPC) cases in Grenada	Stage, gender, age, treatment	Blacks in the US	Survival of OPC	Oral and pharyngeal cancer rates in Grenada were comparable to others in the region, attesting to the population basis of this series				cancer	Caribbean	International
266	C Boston	Survey of the knowledge, attitudes and practices of male staff members of the University of Guyana, Turkeyen campus, toward prostate cancer screening	2015	64	Supplement 2	P-29			Guyana				University of Guyana, Georgetown, Guyana							Cross-Sectional Study	Cross-sectional study			240		Male staff memebers at the University of Guyana aged 20 to greater than 70 years	Academic versus non-academic		Knowledge, attittude and practices of prostate cancer screening	This study revealed that although the respondents were aware of prostate cancer screening, few had taken the test.				cancer	Caribbean	In Country
267	P Alexander-Delpech	Focus group results of a community-based breast cancer train-the-trainer curriculum in Grenada	2015	64	Supplement 2	P-30			USA				Barry University College of Nursing and Health Sciences	University of Miami, School of Sociology, Miami, Florida, USA						Qualitative Study	Qualitative study			10		Female lay community health workers	Training programme		Effectiveness of a two-week breast cancer community-based train-the-trainer programme	These findings suggest that train-the-trainer education programmes can be an effective methodology to train LCHWs.				cancer	International	International
268	A Bahadoor-Yetman	Analysis of cancer prevalence among women in Grenada	2015	64	Supplement 2	P-31		2000-2010	Grenada				St George’s University, School of Medicine	Windward Islands Research and Education Foundation	General Hospital, St George’s, Grenada					Cross-Sectional Study	Case series					Women who visited the hospotal or clinic Grenada General Hospital Recaord			Cancer types	Overall, the rate of cancer among Grenadian women for the ten-year period from 2000–2010 was determined to be 8.4%				cancer	Caribbean	In Country
269	PD Maraj,ookhie	Knowledge, awareness and attitudes of guardians in the community toward distribution of the human papillomavirus vaccine to primary and secondary school children in Trinidad	2015	64	Supplement 2	P-32			Trinidad & Tobago				The University of the West Indies, St Augustine, Trinidad and Tobago							Cross-Sectional Study	Cross-sectional study			368		Guardians of children	age group, religion, gender		Knowledge, awareness and attitudes of guardians toward the distribution of Gardasil to school children	There was approval of the HPV vaccine despite risks and lack of knowledge.					Caribbean	In Country
270	D Adderley-Sand	There was approval of the HPV vaccine despite risks and lack of knowledge.	2015	64	Supplement 2	P-33			Bahamas				School of Clinical Medicine and Research, The University of The West Indies, Nassau, Bahamas							Cross-Sectional Study	Cross-sectional study			305		Haemodialysis and chronic medical illnesses (CMI) patients	haemodialysis	patients with chronic medical illnesses	depression and quality of life	Although these results did not necessarily demonstrate causality, patients receiving haemodialysis were as likely to be depressed as patients with chronic medical illness					Caribbean	In Country
271	J Russell-Brown	An assessment of the renal patient’s level of nutritional knowledge at the Haemodialysis Unit at the Cornwall Regional Hospital	2015	64	Supplement 2	P-34			Jamaica				School of Clinical Medicine and Research, The University of The West Indies, Nassau, Bahamas							Cross-Sectional Study	Cross-sectional study			106		Haemodialysis patients	Anthropometry, biochemical markers, dietary patterns, BMI,		nutrition knowledge	Nutrition knowledge level deficit was observed which affected the patients’ nutritional status.					Caribbean	In Country
272	M Alvarado	Barriers and facilitators to physical activity amongst overweight and obese women in the Caribbean: A qualitative study	2015	64	Supplement 2	P-35			Barbados	UK			The University of the West Indies, Cave Hill Campus, Barbados	the MRC Epidemiology Unit and Centre for Diet and Activity Research, University of Cambridge, Cambridge, Uk						Qualitative Study	Qualitative study			17		Women 25-35 years with BMI 25 or less	structural barriers to physical activity		Modifiable barriers to physical activity and to explore factor that facilitate physical activity among overweight and obese women	This study highlights the role that gender norms and health beliefs play in shaping experiences of physical activity					Caribbean	International
273	KD Rocke	Turn off the TV? Attitudes toward TV viewing and childhood obesity in Jamaican mothers	2015	64	Supplement 2	P-36			Jamaica	USA			The University of the West Indies, Kingston, Jamaica	Jiann-Ping Hsu College of Public Health, Georgia Southern University, Georgia, USA	Division of General Academic Paediatrics, Mass General Hospital for Children, Boston, Massachusetts, USA					Qualitative Study	Qualitative study					Mother 18 years and older with childrenaged 6-24 months		Urban versus rural	Attitudes and beliefs of Jamaican mothers on the impact of television viewing on childhood obesity	Jamaican mothers may not easily accept obesity interventions that discourage TV viewing					Caribbean	International
274	SM Charles	Mamas voices, mamas choices: Understanding maternal beliefs that drive decision-making around feeding practices which influence childhood obesity	2015	64	Supplement 2	P-37			USA	Jamaica			Jiann-Ping Hsu College of Public Health, Georgia Southern University, Georgia, USA	Epidemiology Research Unit, Tropical Medicine Research Institute, The University of the West Indies, Kingston, Jamaica	Divison of General Academic Paediatrics, Massachusetts General Hospital for Children, Boston, Massachusetts, USA					Qualitative Study	Qualitative study			60		Mother of infants 6-24 months		Urban versus rural	beliefs shaping maternal decision-making around feeding practices in early childhood	Early childhood food choices are predominantly dictated by parental belief-driven actions					International	International
275	S Beckford	Anthropometric parameters and metabolic risks among amateur adolescent swimmers	2015	64	Supplement 2	P-38			Trinidad & Tobago				The University of the West Indies, St Augustine, Trinidad and Tobago							Cross-Sectional Study	Cross-sectional study			220		Swimmers aged 11-21 years			Anthropometric variables and metabolic risks factors	Based on BMI, WC, body fat percentages and VF, the majority of swimmers had a healthy body composition and a low metabolic risk.					Caribbean	In Country
276	S Bawa	Intakes of high-iron and high-vitamin C foods by students at high risk for the development of iron deficiency anaemia	2015	64	Supplement 2	P-39			Trinidad & Tobago	Poland			The University of the West Indies, St Augustine, Trinidad and Tobago	Department of Dietetics, Faculty of Human Nutrition and Consumer Sciences, Warsaw University of Life Sciences, Warsaw, Poland						Cross-Sectional Study	Cross-sectional study			170		Year one university students	Gender, ethnicity, vegetarian status		Intakes of high-iron and high-vitamin C foods	Males were found to consume more high-iron containing foods.					Caribbean	International
277	B Rouchou	Infertility knowledge, attitudes and beliefs of college students in Grenada	2015	64	Supplement 2	P-40			Grenada				School of Medicine, St George‘s University, St George’s, Grenada							Cross-Sectional Study	Cross-sectional study			508		College students			Attitudes and extent of infertility knowledge	There is a notable lack of basic knowledge among Grenadian college students about the causes of infertility					Caribbean	In Country
278	C Nagaradona	Grenadian doctors’ perceptions on abortion	2015	64	Supplement 2	P-41			Grenada				Department of Public Health and Preventive Medicine, St George’s University, St George’s, Grenada							Cross-Sectional Study	Cross-sectional study			78		Physicians			Perceptions on abortion	Almost all local physicians reported that unsafe abortions are taking place in Grenada and that the best solutions to this problem would be to provide health education along with use of modern contraception and the use of legalized and regulated abortion services.					Caribbean	In Country
279	C Best	Major congenital malformations of the gastrointestinal tract among the newborns in one of the English Caribbean countries, 1993–2012	2015	64	Supplement 2	P-42			Barbados				Faculty of Medical Sciences, Queen Elizabeth Hospital, The University of the West Indies, Barbados							Not Stated	Registry based study					Newborns with congenital malformations of the gastrointestinal tract from barbados			Prevalence and pattern of major congenital malformations	The overall prevalence of major congenital malformations of the digestive system in newborns was 7.28 per 10 000 live births.					Caribbean	In Country
280	S Daley	No one learns in a quiet classroom	2015	64	Supplement 2	P-43			Australia				Department of Sport and Exercise Science, University of Canberra							Qualitative Study	Quasi-experimental	Qualitative study		95		Primary school children at risk for isolation due to economic, social, cultural challenges	Buoyed Up programme		Impacct of programmes, confidence, reciliance, happyness with programme	Children at risk of social exclusion due to economic, social and cultural adversity can be supported to stay in school through unique and targeted programmes which can be linked to the curriculum.					International	International
281	C Ramcharan	Caffeine use and its associated side effects among adolescents of Trinidad	2015	64	Supplement 2	P-44			Trinidad & Tobago				Department of Paraclinical Sciences, The University of the West Indies, St Augustine, Trinidad and Tobago							Cross-Sectional Study	Cross-sectional study			412		Adolescents 18-20 years old	Quantity of consumption		caffeine, side effects	Side effects like palpitations, sleep disturbances, restlessness and headaches were significantly more often reported above a threshold of 428.5 mg/week					Caribbean	In Country
282	C Ramcharan	The timing of sideeffects associated with caffeine use in adolescents: Acute effects or withdrawal symptoms?	2015	64	Supplement 2	P-45			Trinidad & Tobago				The University of the West Indies, St Augustine,Trinidad and Tobago							Cross-Sectional Study	Cross-sectional study			405		Adolescents 18-20 years old			Caffein use and side effect	Headaches (68.9%), palpitations (81.4%), restlessness (67.5%), nausea/ vomiting (66.7%), polyuria (84.6%), tremors (75%) and anxiety (62.5%) were reported to occur more commonly within four hours of consumption of caffeinated products and these symptoms were attributed to coffee, tea and chocolate beverages.					Caribbean	In Country
283	R Ali	Local public knowledge of blood donation systemsin Trinidad and Tobago and in other places	2015	64	Supplement 2	P-46			Trinidad & Tobago				The University of the West Indies, St Augustine,Trinidad and Tobago							Cross-Sectional Study	Cross-sectional study			529		Adults		Systems in the USA and UK	Knowledged and attitudes toward blood donation	Approximately half (53.6%) of the respondents rated their knowledge of T&T’s systemas ‘poor’ or ‘very poor’, while 86.2% rated that of the USA and UK as ‘poor’ or ‘verypoor’.					Caribbean	In Country
284	H Mayers	Predictors of thalassaemia carriers inTrinidad and Tobago	2015	64	Supplement 2	P-47			Trinidad & Tobago				The University of the West Indies, St Augustine,Trinidad and Tobago							Laboratory Study	Cross-sectional study		DNA analysis	460	Blood	Prospective blood donors	haemoglobin, mean copuscular volume (MCV), mean capuscular haemoglobin concentration(MCHC), redblood cell		Thalassaemia	Thirty-one ( 70.5%) had the thalassaemia trait: 25 (80.6%) withg enotype–α/αα, four (12.9%) α-/α- (allα 3.7), one IVSI-5G /Candone IVSII-666T/C. The MCV , RDW-SD and R DW-CV were useful in predicting thalassaemia trait.					Caribbean	In Country
285	S Bidaisee	Impact of dropping out of the Sports for Health ProgrammeinGrenada	2015	64	Supplement 2	P-48			Grenada				School of Veterinary Medicine, St George’s University;	Windward Islands Research and Education Foundation, St George’s, Grenada						Prospective Cohort Study	Prospective cohort study					Active participatns in sports	Remaining in sports programme	Participatns who remained in the prgoramme	BMI and waist-to-hip ratio (WHR)	BMI was signficantly higher in persons who no longer participated in the Sports for Health Programme when compared to active programme participants. In addition, non-participation of persons in the programme was found to increase individual risk factors for chronic diseases, which were originally mitigated by participation in the programme.					Caribbean	In Country
286	M Olivier,	The quality of life of Hansen’s disease clients with disabilities compared to clients without disabilities in Trinidad and Tobago	2015	64	Supplement 2	P-49		2014	Trinidad & Tobago				The University of the West Indies, St Augustine,Trinidad and Tobago	Hansen’s Disease Control Unit, Ministry of Health, Port-of-Spain, Trinidad and Tobago						Cross-Sectional Study	Cross-sectional study			122		Clients of the Hansen's disease dermatology clinic	effect of disability	Persons with disease but no disability	Quality of life	The largest group of persons who rated their quality of life as good or very good was the persons with Hansen’s disease that had no disability (30%); only 12% of persons with Hansen’s disease-related disability rated their quality of life as good or very good.					Caribbean	In Country
287	O Asemota	Prevalence of self-reported urinary incontinence in the community dwelling elderly population of Westmoreland,Jamaica	2015	64	Supplement 2	P-50			Jamaica				University of the West Indies, Mona	Mona Ageing and Wellness Centre, Faculty of MedicalSciences, The University of the West Indies, Kingston, Jamaica						Cross-Sectional Study	Cross-sectional study			241		Elderly population			Prevalence of urinary incontience	There was a prevalence of urinary incontinence (UI )of 10.6%; approximately 30% of affected respondents had not reported this to their doctor. Reasons given for not reporting condition to doctors were					Caribbean	In Country
288	A Babu RS	Oral mucosal lesions in patients with pemphigus and pemphigoid skin diseases: Across-sectional study from southern India	2015	64	Supplement 2	P-51		2011-2012	Jamaica				The Universityof the West Indies, Kingston, Jamaica							Cross-Sectional Study	Cross-sectional study			30		Patients with confirmed pemphigus and pemphigoid skin disease			Prevlence of oral mucosal lesions	Sixty percent (18 out of 30) patients showed oral mucosal manifestations; 46.66% (14 out of 30) presented with pemphigus and 53.33% (16 out of 30) patients presented with pemphigoid.					Caribbean	In Country
289	RYearwood	PredictingHIVtestingdecisions	2015	64	Supplement 2	P-52			Trinidad & Tobago				The University of the West Indies, St Augustine,Trinidad and Tobago							Cross-Sectional Study	Cross-sectional study			186		Persons aged 18-85 years old	Awareness of HIV, fear of testing, stigma, perception		HIV testing history,	Respondents with higher levels of awareness were1.109 times more likely to have had an HIV test; younger respondents were 0.945 times more likely to have had an HIV test than older respondents					Caribbean	In Country
290	CA Glover-Walton	HIV/AIDS surveillance in the British Virgin Islands: A critical assessment	2015	64	Supplement 2	P-53			British Virgin Islands				Glover-Walton Research Consultancy, Tortola, British Virgin Islands							Literature Review	Surveillance	Literature review		117		British virgin Islanders			HIV /AIDS	...there is a paucity of knowledge about the socio-cultural, demographic, ideological and behavioural factors driving the epidemic in this dependent micro-state.					Caribbean	In Country
291	CA Glover-Walton	Attitude toward older people taking the HIV test among a sample of middle-aged and older people in the British Virgin Islands	2015	64	Supplement 2	P-54			British Virgin Islands				Glover-Walton Research Consultancy, Tortola, British Virgin Islands							Cross-Sectional Study	Cross-sectional study					Middle aged and older persons in British Virgin Islands	Agreement with statement, agreement on the uses of condom with spouse and education		Attitude toward HIV testing	More than half (54.8%) strongly disagreed with the notion that older people do not have to be tested because younger ones are more at risk for infection.					Caribbean	In Country
292	A Ferguson-Dyer	Acceptability of neonatal male circumcision for HIV prevention among adults in The Bahamas	2015	64	Supplement 2	P-55			The Bahamas				The University of the West Indies, School of Clinical Medicine and Research, Nassau,The Bahamas							Cross-Sectional Study	Cross-sectional study			340		Mother and fathers	Parents knowledge of HIV and sexually transmitted infection		Neonatal male circumcision	The majority (97.1%) followed Christianity. Only7.4% had at least one other circumcised son and 25.7% of parents reported a circumcised father					Caribbean	In Country
293	E Scott	Online delivery of The University of the West Indies Diploma in the Management of HIV Infection programme	2015	64	Supplement 2	P-56			USA	Trinidad & Tobago			University of Washington, Seattle, Washington, USA	The University of the West Indies, St. Augustine, Trinidad and Tobago	The University of the West Indies, St. Augustine, Trinidad and Tobago					Cross-Sectional Study	Report					Students at UWI in Trinidad	Diploma in HIV infection programme		Impact on expassion of access to online programme	Students felt that course content was clear, appropriate, interesting and pplicable to their work.					International	International
294	K Jungkind	Lessons learnt from the intense 2014 chikungunya epidemic in Grenada	2015	64	Supplement 2	P-57			Grenada				School of Medicine, St. George’s University, St. George’s, Grenada	Ministry of Health, Grenada	Windward Islands Research and Education Foundation, St George’s, Grenada					Review of newspaper articles	Qualitative study	Literature review				Newspaper articles and news reports on CHIKV outbreak in Grenada			Lessons learnt	The speed of the spread of the virus is facilitated by the efficient domesticated diurnal vector species Aedes aegypti.					Caribbean	In Country
295	D Jungkind	Establishment of laboratory testing capability for chikungunya virus in Grenada, West Indies	2015	64	Supplement 2	P-58		2014	Grenada	USA			St. George’s University School of Medicine, St. George’s, Grenada	Windward Islands Research and Education Foundation, St George’s, Grenada	Naval Infectious Diseases Diagnostic Laboratory, Silver Spring, Maryland, USA;	Ministry of Health, Grenada				Laboratory Study	Lab based study	Outbreak investigation	CHIKV polymerase chain reaction (PCR) and immunoglobulin M (IgM) (ilisa)tests		PCR, IgM	Patient samples	CHIKV testing		Establishing a lab for CHIKV testing	Polymerase chain reaction data indicated that CHIKV had arrived on the main island of Grenada no later than August 2014					Caribbean	International
296	S McKain	The prevalence of dengue in Grenada: Afive-year retrospective study	2015	64	Supplement 2	P-59		2009 & 2013	Grenada				St. George’s University, St. George’s, Grenada,	Windward Islands Research and Education Foundation, St. George’s, Grenada						Laboratory Study	Lab based study			298	PCR	Samples from dengue suspected patients			Dengue and its serotypes (DENV 1-4)	The annual prevalence of dengue from 2009 to 2013 was found to be 34.38%, 36.96%, 26.79%, 16.21% and 29.27%, respectively					Caribbean	In Country
297	S Alsaran	Investigation of dengue-related knowledge, attitudes and practices among form three secondary school students in the seven counties of Trinidad	2015	64	Supplement 2	P-60			Trinidad & Tobago				Faculty of Medical Sciences, The University of the West Indies, St Augustine, Trinidad and Tobago							Cross-Sectional Study	Cross-sectional study					Secondary school students in Trinindad			Dengue-related knowledge, attitudes and practices	Almost three-quarters of respondents (73.1%) demonstrated sufficient knowledge about dengue.					Caribbean	In Country
298	S Birch	Trends in the patterns of IgM and IgG antibodies in febrile persons with suspected dengue in Barbados 2006−2013	2015	64	Supplement 2	P-61		2006-2013	Barbados				The University of the West Indies, Cave Hill, Barbados							Cross-Sectional Study	Case series			8296	Dengue antibodies	Febrile children and adult with probable dengue	Seroprevalence of Dengue antibodies		Dengue immunoglobulin M (IgM) and IgM antibodies in blood	Among the 8296 cases that were tested for IgM antibodies, 2605 (36.6%) cases tested positive. Of the 7227 suspected cases who were tested for IgG, 5473 (75.5%) were positive.					Caribbean	In Country
299	N Mohammed	Leprosy–Knowledge, attitudes and practices among clinic attenders	2015	64	Supplement 2	P-62		2014	Trinidad & Tobago				Faculty of Medical Sciences, The University of the West Indies, St. Augustine, Trinidad and Tobago							Cross-Sectional Study	Cross-sectional study			21		Leprosy clinic attendees older than 18 years			Knowledge, attutidues and practices about Leprosy	Fifty-two percent were unaware of how the disease is contracted. Most patients (81%) believed that educating the public would help eradicate leprosy-related stigma.					Caribbean	In Country
300	K Bally	Tuberculosis – Patients’ knowledge, attitudes and practices regarding their illness	2015	64	Supplement 2	P-63			Trinidad & Tobago				The University of the West Indies,St. Augustine,Trinidad andTobago							Cross-Sectional Study	Cross-sectional study			208		Tuberculosis patients over 18 years old	Education level,		Knowledge, attitude and practices	Analysis revealed that TB knowledge was affected by apatient’s level of education, as persons with secondary/tertiary levels of education had a greater knowledge about TB (p<0.005).					Caribbean	In Country
301	CNL Macpherson	A retrospective case series study of the seroprevalence of humanTlymphotropic virus 1 and 2 from the General Hospital Laboratory in Grenada	2015	64	Supplement 2	P-64		1998 - 2013	Grenada				Ministry of Health, Grenada, Windward Islands Research and Education Foundation (WINDREF), St George’s, Grenada;	St. George’s University, St. George’s, Grenada						Case Series	Case series			2346		Patients at the General Hospital in Gredada			Seroprevalence of HTLV-1 and 2						Caribbean	In Country
302	TP Noël	Short-and long-term knowledge of the transmission and prevention of soil transmitted helminths in primary school children assessed using turning point technologies	2015	64	Supplement 2	P-65		2014	Grenada				Windward Islands Research and Education Foundation (WINDREF);	School of Veterinary Medicine, St. George’s University, St. George’s, Grenada						Prospective Cohort Study	Quasi-experimental			962		Primary school children in Grenada			Knowledge of and transmission of STH	There was no significant (p<0.05) inter-school difference in the answering of questions. This displayed a ubiquitous knowledge transfer across the primary schools.					Caribbean	In Country
303	TP Noël,	Attitude,behaviour and practice of primary school students with regard to soil transmitted helminths in Grenada	2015	64	Supplement 2	P-66			Grenada				Windward Islands Research and Education Foundation (WINDREF);	School of Veterinary Medicine, St. George’s University, St. George’s, Grenada						Cross-Sectional Study	Cross-sectional study			811		Parent, guardians and adolescents with soil transmitted helminths (STHs)			Attitude, behaviour and practices towards STH	Five hundred and thirty-four (66%) parents/ guardians reported that their children regularly washed their hands before eating, 690 (85%) had an inside water supply and 465 (57%) had indoor toilets.					Caribbean	In Country
304	K Farmer	Genetic diversity and relatedness of uropathogenic Escherichia coli with non-clinical isolates in Grenada	2015	64	Supplement 2	P-67			Grenada				School of Medicine, School of Veterinary Medicine, St Georges University, Grenada							Not Stated	Lab based study	Animal study	Gene test, and BOX primers, electrophoresis, DNA analyses	85	E coli strains from DNA	E coli strains from freshwater, seawater, and iguanas in Grenada			Genetic diversification of E coli	Both DNA finger printing methods targeted extragenic DNA and demonstrated enormous intra-species diversity within the population of studied 85 E coli isolated from four major eco-habitats.					Caribbean	In Country
305	M Munro	The evidence base for healthcare related decision making in regional health authorities	2015	64	Supplement 2	P-68			Trinidad & Tobago				Faculty of Medical Sciences, The University of the West Indies, St Augustine, Trinidad and Tobago							Not stated	Cross-sectional study			5		Senior administrative employees at five regional health authorities in Trinidad			How decisions are made within health auhorities	Decision making in each RHA was tiered by financial cap; most decisions were made by the Chief Executive Officer and/or Board of Directors within their caps					Caribbean	In Country
306	S Pooransingh	Preparedness of healthcare facilities for a public health emergency in a Caribbean country	2015	64	Supplement 2	P-69			Trinidad & Tobago				Faculty of Medical Sciences, The University of the West Indies, St Augustine, Trinidad and Tobago							Descriptive Study	Audit	Qualitative study				Hospita and health care centres in Trinidad			Preparedness of emergency response	An investigation team can be assembled in 24 hours and a patient referral system was in place in all hospitals.					Caribbean	In Country
307	M Wallace-Bain	An assessment of work environment factors correlating with burnout status of physicians employed with the Public Hospital Authority inThe Bahamas	2015	64	Supplement 2	P-70			Bahamas				The University of the West Indies, School of Clinical Medicine and Research, Bahamas							Cross-Sectional Study	Cross-sectional study			153		Physiscians working in the public health authority in the Bahamas	Factors associated with burnout syndrome		Healthcare provider burnout	No association was found between these, other sociodemographic variables measured and burnout status.					Caribbean	In Country
308	A Scarlett	An assessment of Trinidad and Tobago’s health information system readiness	2015	64	Supplement 2	P-71			Trinidad & Tobago				SHEKINAH Health Information System Solutions, San Fernando,TrinidadandTobago							Not stated	Audit					Public health professional in Trinindad			Information system readiness	The results indicated that the lowest scores were assigned to datamanagement (48%) and resources (49%), both classified as present but not adequate					Caribbean	In Country
309	VM Kiberu	Improving timeliness in reporting, data sharingand utilization: A pilot roll-out of the district health management information system at healthcentre IVs in Luwero district	2015	64	Supplement 2	P-72		2014	Uganda				Makerere University School of Public Health-US Centers for Diseases Control and Prevention, (MakSPH-CDC) Fellowship Program	Ministry of Health, Resource Center;	Department of Disease Control and Environmental Health, Makerere University School of Public, Health,Kampala,Uganda					Pre and post-implementation Study	Quasi-experimental	Qualitative study		118		Health workers in Luwero, Uganda	Roll-out of the districst health managment software (DHIS2)		Knowledge, attitudes and practices toward data sharing	Knowledge on data sharing and utilization increasedfrom68%to96%and45%to95%,respectively					International	International
310	L Hansen	The Caribbean Regional Field Epidemiology and LaboratoryTraining Programme: A new resource for building public health capacity	2015	64	Supplement 2	P-73			Trinindad & Tobago				Caribbean Public Health Agency, Port-of-Spain, Trinidad and Tobago							Not stated	Report					Caribbean countries			Epidemiology training programme	A Level I curriculum including mentor orientation, training materials, programme guide and evaluation framework was developed and disseminated to countries, along with basic computer equipment for training					Caribbean	In Country
311	W Hawkins	The Caribbean Consortium for Research in Environmental and Occupational Health	2015	64	Supplement 2	P-74			USA	Suriname			Tulane University School of Public Health and Tropical Medicine, New Orleans, Louisiana, USA	Anton de Kom University of Suriname, Paramaribo, Suriname						Multi-pronged Needs Assessment	Report					Caribbean countries			Environmental and occupational risks	Environmental and occupational health policies in Suriname and other Caribbean countries are either absent, or where present, not enforced.					International	International
312	DRA Mans	Cytotoxic and genotoxic effects of commonly used Surinamese medicinal plants in cultured Chinese hamster ovary cells	2015	64	Supplement 2	P-75			Suriname	Netherlands			Anton de Kom University of Suriname, Paramaribo, Suriname	Utrecht University, Utrecht, The Netherlands						Not stated	Lab based study	Animal study	DNA strand-breakage electrophoresis		DNA, Apium graveolens, Azaradichta indica, Carica papaya,Cocos nucifera, Dioscorea villosa, Eryngium foetidum, Gossypium barbadense, Momordica charantia, Musax paradisiaca and Senna reticulata	Parts from the Aloe vera and Chinese hamster overy cells in Suriname	Plant extracts		DNA sdamage formation in hamster cells	The extracts from Avera, G barbadense, M charantia, M paradisiaca and S reticulatain hibited cell growth at IC 50 values of 100 to 400µg/mL, where as the remaining samples were hardly cytotoxic (IC50 values > 1000 µg/mL).					Caribbean	International
313	FAbdoelWahid	An evaluation of pesticide residue levels in selected produce and a medical plant in Suriname	2015	64	Supplement 2	P-76			USA	Suriname			Tulane University School of Public Health and Tropical Medicine, New Orleans, Louisiana, USA	Ministry of Agriculture, Livestock and Fisheries, Paramaribo, Suriname E-mail:f						Not stated	Lab based study		gas chromatography electron capture detector			Pesticies in produce and medicinal plants in Suriname			Pesticide contamination	The preliminary assessment conveyed that1 2.5% of the samples tested had pesticide residues.The expanded characterization showed that 35.3% of the samples tested positive for pesticide residues					International	International
314	CC Macpherson	Health impacts of climate change in the Caribbean	2015	64	Supplement 2	P-77			Grenada	USA			School of Medicine, StGeorges University	Windward slands Research and Education Foundation, StGeorge’s, Grenada	Old Dominion University, Norfolk, Virginia, USA					Not stated	Qualitative study					Physicians, nurses, veterinarians and tecchnicians in Grernada and Trinidad & Tobago			Belif about Health impact	Responses common to both include increases in respiratory-related,mosquito-borne,flood-related and mental illnesses; increased reliance on bottled water and imported food; reduced water quality during floods and the dry season; and changing seasonal weather patterns					Caribbean	International
315	S Compton	AssessmentofGrenadiancoastalrecreationalwater quality	2015	64	Supplement 2	P-78			Grenada				School of Medicine, StGeorge’s University, StGeorge’s, Grenada							Not stated	Environmental study			96		Grenadian coastal water	Environmental derminants of waters quality		Water quality	Sixty percent of sampling days on the Carenage showed a high rate total coliform readings exceeding 200.5 CFU/100 mL.					Caribbean	In Country
316	K Farmer	Presence of non-fecal coliform bacteria in potable waterintropicalGrenada	2015	64	Supplement 2	P-79		2013-2014	Grenada				School of Medicine, StGeorge’s University, StGeorge’s, Grenada							Not stated	Environmental study			444		Portable water fro theree university campuses in Grenada			Non-fecal coliform bacteria	Intotal, we isolated 20 different gram-negative non-gas producing species, 95% belonging to class Gammaprotebacteria and 5% belong to the class Flavobacteria					Caribbean	In Country
317	M Anderson	HIV/AIDS-related stigma ans discrimination: Accounts of HIV-positive Caribbean peoplein the United Kingdom	2007	56	Supplement 1	O-1			Jamaica	UK	USA		The University of the West Indies, Jamaica	King's College London, UK	University College London, UK	Centre for Disease Control, Atlanta, USA				Qualitative Study	Qualitative study			25		HIV positive persons of Caribbean origin	Effects of HIV-related stigma and discrimination (HASD) on HIV-positive Caribbean people in the Caribbean and the UK		Gender, age, sexuality, country of birth,	HIV-related stigma and discrimination affects HIV-positive Caribbean people at home and in the diaspora in a variety of way					Caribbean	International
318	A Kumar	Dimensions of the emerging AIDS orphan crisis in Barbados	2007	56	Supplement 1	O-2			Barbados				The University of the West Indies, Barbados	Ministry of Health, Barbados						Retrospective Study	Retrospective cohort study					Orphans as a result of AIDS	Levels , trends and differentials in AIDS orphan prevalenc		Oprphan numbers, death of parents, age, living arrangement,	The burden of children orphaned by AIDS is significant and continues to rise. The majority of them are being cared for by close relatives.					Caribbean	In Country
319	H Baker-Henningham	Experiences of violence and academic achievement deficits among urban primary school children in Jamaica	2007	56	Supplement 1	O-3			Jamaica				The University of the West Indies, Jamaica							Cross-Sectional Study	Cross-sectional study			1300		Primary school children	Relationship between experiences of violence in the community and at school with academic achievement		Age gender, nutritional status, socio-economic status, experiences of violence, academic achievement	Exposure to 3 different types of viloence was associated with poor school achievement					Caribbean	In Country
320	C Simpson	Weight perception and body mass index in Jamaica adolescents	2007	56	Supplement 1	O-4			Jamaica				The University of the West Indies, Jamaica							Cross-Sectional Study	Prospective cohort study			1559		Jamaica Youths 15-17 years old	Accuracy of weight perception		Weight, height, BMI, perception of weight, obesity/under weight	Accuracy of weight perception varied with actual body size.					Caribbean	In Country
321	S Singh	Anthropometric and biochemical predictors of insulin resistance in a cross-sectional working class Trinidadian population	2007	56	Supplement 1	O-5			Trinindad & Tobago				The University of the West Indies, T&T							Cross-Sectional Study	Cross-sectional study			216		Staff at the University of the West Indies	Anthropometric and biochemical predictor of insulin resistance (IR) and to evaluate the performance of anthropometric measure in predicting IR		Anthropometric measure, blood pressure, Glucose, insulin, lipids, homocysteine, insulin resistance	Provisional cut-off values for BMI and WC have been indentified for risk assessment of IR.				cardiovascular	Caribbean	In Country
322	J Lewis	Maternal weight and weight gain in homozygous sickle cell disease during pregnancy	2007	56	Supplement 1	O-6			Jamaica				The University of the West Indies, Jamaica							Retrospective Study	Retrospective cohort study			128		Pregnant women with sickle cell disease who delivered at the University Hospital of the West Indies	Effects of pre-pregnancy weight and pregnancy weight gain on birth anthropometry	Mother with an AA phenotype, deliveriing close in time to the index case and matched by age to within one year	Maternal weight, blood pressure, urinary protein, haemoglobin levels, infant anthropometric measurements, gender, placental weight	Antenatal care in SS mother should stress close monitoring between 20-30 weeks gestation, shince interventions at this time may increase birthweight				cardiovascular	Caribbean	In Country
323	NO Younger	Estimating physical activity in Jamaica: Comparison of the international physical activity questionnaire with a local developed questionnaire	2007	56	Supplement 1	O-7			Jamaica				The University of the West Indies, Jamaica							Cross-Sectional Study	Cross-sectional study			275		Participant in from the Impact of Early Life Experience on Cardio-Respiratory Risk in Young Adults Study	Assignment to physical activity levels (PAL) using the international physical activity wuestionnaire (IPAQ) and a locally developed questionnaire (LDQ) to assess the suitability of the IPAQ for local use		Agreement on PAL assignment, methods, overweight, obesity, BMI, Waist circumference, blood pressure, CVD markers	IPAQ differed from the LDQ with greater tendency to assign persons to high PAL.				cardiovascular	Caribbean	In Country
324	S Sharma	Assessing dietary patterns in Barbados highlights the need or nutritional intervention	2007	56	Supplement 1	O-8			Hawaii	Barbados	USA		Cancer Research Centre, Hawaii	National Cancer Study, Barbados	University of the West Indies, Barbados	Stony Brook University, NY, USA				Cross-Sectional Study	Cross-sectional study			52		Babadian population	Validation of recently developed food frequency questionnaire to assess food and nutrition intake		Energy intake, source of energy, food types	These data provide justification for a nutritional intervention programme to reduce dietary risk factors for chronic disease					International	International
325	A Beharry	The factors affecting the prevalence of bulimia nervosa in high school females aged 15-19 years	2007	56	Supplement 1	O-9			Trinidad & Tobago				The University of the West Indies							Descriptive Cross-Sectional Study	Cross-sectional study			1000		High school females aged 15-19 years	Prevalence of bulimia nervosa		BMI, family history, compulsive eating, self image, previous eating disorder, substance buse, other abuse, age, religion, school	The prevalence of bulimia nervosa in high school females in Trinidad is not low					Caribbean	In Country
326	S Harding	Ethnic differences in overweight and obesity in early adolescent: the role of adolescent and parental lifestyles	2007	56	Supplement 1	O-10			UK				University of Glasgow, Scotland	University of Manchester, UK						Cross-Sectional Study	Cross-sectional study			6599		Pupils aged 11-13 years	Adolescent and parental lifestyles in relation to ethnic differences in overweight and obesity		Weght, height, breakfast, fizzy drinks, fruits vagetables, physical activity, parental smoking, socio-economic disadvantages, length of residence	Adverse dietary habits may contribute to risk of abesity amony Caribbean-origin adolescents					International	International
327	L King	Prevalence and predictors of microalbuminuria in Jamaican children wth sickle cell disease	2011	60	Suppliment 2	O-1			Jamaica				Department of Child Health, The University of the West Indies, Kingston 7, Jamaica							Retrospectiv Review of Records	Retrospective cohort study		Urine microalbumine & creatinene	244	Blood samples, urine micro albumin, creatine	Children with sickle cell disease (HbSS) atteding sickle cell Unit in Jamaica	Haematology, biochemistry, and clinical correlates		Microalbuminuria	Forty five children (18.4%_ had microalbuminuria. Abnormal urine albumin/creatine ratios ranged from 32-260 mcg/mg.					Caribbean	In Country
328	AS Bowers	Blood viscosity and the expression of inflammatory and adhesion markers in homozygous sickle cell disease patients with chronic leg ulcers	2011	60	Suppliment 2	O-2			Jamaica				Sickle cell UNit, Tropical Medicine Research Institute, The University of the West Indies, Kingston 7, Jamaica							Not stated	Case control study			74	Blood	Sickle cell patients with and without leg ulcers and AA genotypes	Tumour necrosis factor, interleukin, IL-10, intercellular adhesion molecule concentrations and whole blood viscosity	AA genotype controls, SS without leg ulcers	Chronic leg ulcers	There was no difference in WBV at low or high shear rates in the sickle cell group compared with controls.					Caribbean	In Country
329	M Asnani	Maternal deaths and sickle cell disease in Jamaica" 1998-2007	2011	60	Suppliment 2	O-3		1998-2007	Jamaica				The Department of Community Health and Phychiatry, The University of the West Indies, Kingston 7, Jamaica							Not stated	Retrospective cohort study					All maternal meternal deaths reported in Jamaica from 1998-2007	Sickle cell disease	Women without sickle cell disease, comparison with previous years	Pregnancy outcome, cause of death, access to care	Compared with women without sickle cell disease, those wiwth sickle cell disease had fewer viable pregnancies (p=0.004), greater access to high risk antenatal management (p=0.003), and made more antinatal visits (p <0.0001).					Caribbean	In Country
330	HS Hermanides	The efficacy of combination antiretroviral therapy in HIV-infected patients treated in Curocao compared with Antillean, uriname and Dutch HIV-infected patients treated in the Netherlands	2011	60	Suppliment 2	O-4		2005-2008	Curacao				Red Cross Blood Foundation, Willemstad, Curacao							Not stated	Prospective cohort study			2118		HIV infected persons on combination treatment in Curacao,	Combination antiretroviral therapy	Suriname and Netherlands	Drug efficacy	The percentage achieveing viral supression was higher in patients treated in the Netherlands (NL-AN = 87%, NL-SUR = 93%, and NL-NL = 96%).					Caribbean	In Country
331	J Philips	Healthcare students willing to interact with patients living with HIV/AIDS (PLHIV): Examining the influenceof attributions, prejudicialevaluation, perception of occupation risk and emotions	2011	60	Suppliment 2	O-5			Trinidad & Tobago				Department of Behavioural Sciences, The University of the West Indies, St. Agustine, Trinidad and Tobago							Not stated	Cross-sectional study			344		Healthcare students from a university/teaching hspital in Trinidad	Cognitive and affective variable		Willingness to interaction with interation with PLHIV	Main effect of onset controllability on participants' emotion, prejudicial evaluation and willingness to interact was significant, (p < 0.001, partial = 0.22).					Caribbean	In Country
332	R Kurup	Control of intestinal parasitic infection in communities of South St. Lucia	2011	60	Suppliment 2	O-6			St. Lucia				Department of Microbiology, International American University, St. Lucia							Not stated	Programme Evaluation		Kato Katz thick smear	3586	Fecal samples	Community member including school children	Treatment of single dose of albendazole (400 mg) and praziquantel (40 mg/kg).		Efficacy of treatment	The prevalence and intensity declined greatly following control interventions and awareness camp with a cure rate of 95.9%					Caribbean	In Country
333	LA van Vught	Developing quality indicators for the prevention of maother-to-child HIV transmission in a Dutch Caribbean setting	2011	60	Suppliment 2	O-7		2000-2010	Curacao				Red Cross Blood Foundation, Willemstad, Curacao							Not stated	Validation Study			153		HIV infected women, pregnancies of HIV infected women, newsborns of HIV infected women in outpatient and inpatient clinical setting of Aruba, Curacao and St. Maarten	Instrument used		Quality of prenatal care and delivery	Applicability could not be testes for four of the indicators regarding HIV-screening in pregnant women because of lack of data					Caribbean	In Country
334	RP Yearwood	Fear of HIV/AIDS and perception of personal risk: Examining the impact on stigma towards PLHIV and intentions to be HIV tested	2011	60	Suppliment 2	O-8			Trinidad & Tobago				Department of Behavioural Sciences, The University of the West Indies, St. Agustine, Trinidad and Tobago							Not Stated	Cross-sectional study			365		Persons aged 18-85 years in Trinindad and Tobago	Fear of HIV/aids, perception of personal risk, gender age		HIV testing intentions and stigma	Fear of HIV/AIDS, perception of personal risk, stigma towards PLHIV, gender and age predicted inhibitions to intentions to be HIV tested					Caribbean	In Country
335	S Pinder-Butler	HIV/AIDs knowledge and sexual behaviour among junior high school students in New Providence, Bahamas	2011	60	Suppliment 2	O-9			Bahamas				Family Medicine Department, Princess Margaret Hospital, Nwe Providence, Bahamas							Cross-Sectional Study	Cross-sectional study			354		Junior high school students in Bahamas	Knowledge		Sexual behaviour patterns	On beliefs regarding transmission, 44% believed that mosquito bitesand 37.2% believed toilets seats were routes for disease to spread.					Caribbean	In Country
336	Z Ali	Knowledge, attitude and oractices among physicians towards persons living with HIV in Trinidad aand Tobago	2011	60	Suppliment 2	O-10		2010	Trinidad & Tobago	USA			Ministry of Health	Child Health Unit, Faculty of Medical Sciences, The University of the West Indies, Trinindad and Tobago	International Training and Education Centre for Health, Seattle, Washington, USA					Not Stated	Cross-sectional study			1488		Registered physicians in Trinidad and Tobago			Knowledge, attitudes and practices	88% would work with PLHIV by choice, 91% believed that HIV-positive healthcare workers could work with patients and 96% would feel comfortable treating a homosexual patient or sex-worker.					Caribbean	International
337	S Trim	Perceptions of the quality of care: A study among Caribbean persons living with HIV in Barbados, Jamaica and Haiti	2011	60	Suppliment 2	O-11			Jamaica				Caribbean HIV/AIDS Regional TraininG Network, The University of the West Indies, Kingston 7, Jamaica							Not Stated	Qualitative study	Cross-sectional study		67		Participants from Barbados, Jamaica and Haiti		Country	Quality of care	Nearly all reported positive interactions with healthcare providers. Point of dissatisfaction were confidentiality amony auxiliary workers, waiting time, need for holistic treatment and stigma and discrimination.					Caribbean	In Country
338	M Williams	Neurological complications of HIV/AIDS in Jamaica: immunological and other correlates	2011	60	Suppliment 2	O-12		2009-2010	Jamaica				Tropical Medicine Research Institute, The University of the West Indies, Kingston 7, Jamaica							Not Stated	Case series			59		Patients from an outpatients HIV clinic at the Kingston Public Hospital	Immune status and clinico-sociodemographic risk factors		Prevalence and clinical spectrum of neurological complications of HIV	56% had neurological complications.					Caribbean	In Country
339	S Branch	The impact of HIV-1 drug resistance testing on clinical outcome of HIV-1 positive patients receiving highly active antiretroviral therapy	2011	60	Suppliment 2	O-13		2007-2009	Barbados				Ladymeade Reference Unit, Barbados							Not Stated	Case series			55		HIV patients failing HAART treatment at the Ladymeade Reference Centre in Barbados	HIV-1 drug resistance testing (HIVDRT)		Impact and usefulness of HIVDRT	73% of patients achieved a two-folds or greater reduction of viral load values, with a medium viral load before HIVDRT of 12900 copies/ml and < 40 copies/ml after testing .					Caribbean	In Country
340	A Jackson	Lopinavir/ritonavir alternative dose pharmacokinetics	2011	60	Suppliment 2	O-15			UK	Australia			Department of Pharmacology and Therapeutics, University of Liverpool, UK	Therapeutic and Vaccine Research Programme, National Centre in HIV Epidemiology and Clinical Research, University of New South Wales, Australia						Not Stated	Metabolic study			28		HIV-negative volunteers in	Steady state pharmacokinetics		Reduce dosage for drug effectivness	Lopinavir pharmacokinetic parameters were significantly lower for regimen two and three					International	International
341	MR Asnani	Cystatin-C and renal function in adults with sickle cell disease	2011	60	Suppliment 2	O-16			Jamaica				Sickle Cell Unit, Tropical Medicine Research Institute, The University of the West Indies, Kingston 7, Jamaica							Not Stated	Metabolic study		Renal scan, cystatin-C	30	Blood samples, urine, cystatin-C	Patients with homozygous SS disease			GFR byTechnetium-99m-diethylenetriamine pentaacetic acid	Cystatin C based equations as well as CG and MDRD equations all overestimated GFR.					Caribbean	In Country
342	B Morrison	Hypogonadism, bne minerla composition and lipid abnormalities in adult male patients with sickle cell disease	2011	60	Suppliment 2	O-17			Jamaica				Sickle Cell Unit, Tropical Medicine Research Institute, The University of the West Indies, Kingston 7, Jamaica							Cross-Sectional Study	Case control study			102	Blood, testosterone, cholesterol prolactine	Men with homozygous SCD	Sickle cell disease	AA controls	hypothalamus pituatary axis cholesterol, body and bone composition	Weight, lean body mass, body mass index, whole body bone density score were lower in SCD froup compares to the AA controls (p < 0.001)					Caribbean	In Country
343	K Bhatt	Knowledge and health beliefs of Jamaican adolescents with sickle cell disease	2011	60	Suppliment 2	O-18			Jamaica				Sickle Cell Unit, Tropical Medicine Research Institute, The University of the West Indies, Kingston 7, Jamaica							Not Stated	Cross-sectional study			117		Adolescents aged 15-19 years old with sickle cell disease at routine health maintenance visit to the Sickle Cell Unit at the University of the WeST Indies, Jamaica			Knowledge and health beliefs	Most adolescents perceived SCD to be a sever illness and thought it important for people to know thier SCD status					Caribbean	In Country
344	A Harrison	Adolescent health screening by physicianc in Jamaica	2011	60	Suppliment 2	O-19			Jamaica	Canada			Faculty of Medical Sciences, The University of the West Indies, Kingston 7, Jamaica	Ministry of Health, Jamaica	Department of Paediatrics, University of Toronto, Canada					Not Stated	Cross-sectional study			643		General practioners, family specialist and paediatricians in Jamaica	Physician speciality		Adolescent screening (Biomedical, psychosocial, development)	Physicians were far more likely to conduct biomedical screening than psychosocial screening despite more than 80% of physicians reporting being 'somewhat' or 'ver' confident discussing most psychosocial issues with patients					Caribbean	International
345	L Glasgow	The roles of parenting education and training in improving pparenting competence: A Grenada study	2011	60	Suppliment 2	O-20		2008-2010	Grenada				Ministry of Social Development, St. George's Grenada							Not Stated	Intervention			152		Parents recruited from Parent Tearchers Association, churches, pre-natal clinics, and workplace in Grenada	Parenting education and traning sessions		Knowledge, practices and impact of training programme	Following the sessions, 97.0% reported practicing skills they learnt and 92.1% believed they had the skills to become functional parents.					Caribbean	In Country
346	B Morrison	Bone mineral density in Jamaican men on androgen deprivation therapy for prostate cancer	2011	60	Suppliment 2	O-21			Jamaica				Department of Surgery, The University of the West Indies, Kingston 7, Jamaica							Not Stated	Case control study			346		Black Jamaican men, over 40 years with prostate cancer on ADT	Androgen deprivation therapy	Hormone naive CaP controls and hormone naive controls without CaP	Bone mineral density	Androgen deprivation therapy is associated wit lower BMD in Jamaican men on hormonal therapy for prostate cancer				cancer	Caribbean	In Country
347	AC McDonald	Human herpesvirus 8 seropositivity in relation to incident prostate cancer among men of African descent in Tobago	2011	60	Suppliment 2	O-22			USA	Trinidad & Tobago			Departmetn of Epidemiology, Columbia University, New York	University of Pittsburgh Cancer Institute, University of Pittsburgh, USA	Tobago Health Studies Office, Tobago, Trinidad and Tobago	SUNY Downstate Medical Centre, Brooklyn, New York, USA				Case Cohort Study	Case control study			466	HHV-8 seropositivity	Men identified to be at risk for prostate cancer using Tobago Prostate Cncer Screeining Survey	HHV-8 seropositivity		Prostate cancer	Overall, HHV-8 seropositivity tended to be associated with lower risk of prostate cancer, , after adjustin for age (HR 0.75, 95% CI 0.41, 1.40)				cancer	International	International
348	A Ahamad	Acculturation of African and Indian-Caribbean women shitfs the age of onset of breast cancer away from indigenous population towards urbanized countries: Evidence for lifestyle effects	2011	60	Suppliment 2	O-23		1995-2006	Trinidad & Tobago				Faculty of Medical Sciences, The University of the West Indies, St. Augustine, Trinidad and Tobago	National Cancer Registry of Trinindad and Tobago	School of Basic Health Sciences, The University of the West Indies, Trinidad and Tobago					Not Stated	Cross-sectional study			3427		African and Indian-Caribbean wonen in Trinidad and Tobago who were diagnosed with breasr cancer in 1995-2006	Age at diagnosis		Causes of breast cancer	African women in Trinidad and Tobago age of incidence was approximatley 10 years older than Sub-Saharan Africans (mean) 42-47 years				cancer	Caribbean	In Country
349	S Sankar	The spatial patter of type 2 diabetes in eastern Trinidad	2011	60	Suppliment 2	O-24			Trinidad & Tobago				Department of Paraclinical Sciences, The University of the West Indies, St. Augustine, Trinidad and Tobago							Not Stated	Surveillance			1930		Patients with diabetes mellitus in Trinidad			Spatial distribution of diabetes	Diabetes was more common in East Indians compares with Africans (46% vs 31%).					Caribbean	In Country
350	I Buffonge	Diabetes mellitus and its complications in patients in Montseratt: An assessment of manaement and control of risk factors for complications	2011	60	Suppliment 2	O-25		2006-2009	Trinidad & Tobago				Ministry of Health, Montserrat,	Caribbean Health Research Council, Trinidad and Tobago						Retrospective Chart Review	Audit			110		Diabetics patients in primary care setting in Montserrat			Adherence to the CARPH guidelines	There was an increase in documentation of advise about diet (13% to 54%) and exercise (8% to 26%).					Caribbean	In Country
351	C Rhoden	The effects of diabetesmellitus on pregnancay outcomes at the University Hospital of the West Indies	2011	60	Suppliment 2	O-26		2006-2009	Jamaica				Department of Child Health, The University of the West Indies, Jamaica							Retrospective Descriptive Study	Retrospective cohort study			248		Women with diabetes mellitus and thier infants at the University Hospital of the West Inidies	Diabetes	Pregnant Women without diabetes	Pregnancy and neonatal outcome	The incidence of pregnancies complicated by diabetes mellitus was 12% for the study period.					Caribbean	In Country
352	TS Ferguson	Prevalence of diabetes foot complication among patients attending a specialist diabetes clinics in Jamaica	2011	60	Suppliment 2	O-27		2009-2010	Jamaica				Tropical Medicine Research Institute and epartment of Medicine, The University of the West Indies, Jamaica							Not Stated	Cross-sectional study			188		Patients at the the University of the West Indies diabetic clinic in Jamaica			Prevalence of diabetic foot complications	Foot complication were higher amony patients with high blood pressure.					Caribbean	In Country
353	M Rezai	Total and regional aortic stiffness as indices of vascular risk in Black Caribbean and other men, by indirect and magnetic resonance imaging	2011	60	Suppliment 2	0-28		2009-2010	United Kingdom				Cardiovascular and Endocrime Sciences, University of Manchester, UK							Not Stated	Validation Study			131		Black Caribbean and south asian and european men	Arterial stiffness from an armcuff oscillation technique		MRI derived PWV	In the MRI group, for the same age, level of SBP or CBP, descending PWV was greater in SA men at 0.7 and 8.0 higher than in African-Caribbean and UK men				cardiovascular	International	International
354	I Potter	Risk factor for chronic disease in adults living in the British Virgin Islands	2011	60	Suppliment 2	O-29			British Virgin Islands	Trinidad & Tobago			Ministry of Health, and Social Development, Government of the Virgin Islands	The Caribbean Epidemiology Centre, Trinindad and Tobago						Cross-Sectional Study	Cross-sectional study			1105		Adults 25-64 years old living in the British Virgin Islands			Prevalence of chronic disease and risk factors	Nearly 70% of person who were not receiving anti-hypertensive medication, had elevated blood pressure levels.					Caribbean	Caribbean
355	S Fletcher	RFactors affecting the choice and desire to breastfeed in Jamaica	2011	60	Suppliment 2	O-30			Jamaica				Department of Child Health, The University of the West Indies, Jamaica							Cross-Sectional Study	Cross-sectional study			200		Women in three large postnatal clinics located at the University Hospital of the West Indies and two public health centres	Dmographic, knowledge and attutides to breastfeeding		Breast feeding rate	The exclusive breast feeding rate for the study population was 32% at six weeks, with a breast feeding initiation rate of 97.5% for the total population.					Caribbean	In Country
356	RM Harris	Emerging dietary patterns in Barnados: A compatison of nutritional intake, food choice and dietary adequacy in 2005 and 2010	2011	60	Suppliment 2	O-31		2005 & 2010	Barbados	Barbados	USA	Canada	Barbados National Cancer Study, Sir Winston Scott Polyclinic	Chronic Disease Research Centre, University of the West Indies, Barbados	University of North Carolina, USA	University of Alberta, Canada				Not Stated	Cross-sectional study			49		Adults in Barbados		2005 data	Dietary intake	In both years, most participnts did not meet dietary reference intake for calcium. zinc, folate, vitalmin E, vitamin D and dietary fibre, while women had inadequate iron intake					Caribbean	International
357	S Sharma	Identifying dietary sources of sodium to inform a salt intervention trial in Barbados: Results from the Barbados Sal Intake Survey	2011	60	Suppliment 2	O-32			Canada	USA	Barbados		University of Alberta, Canada	University of North Carolina, USA	Chronic Disease Research Centre, Barbados	Stony Brook University, USA				Cross-Sectional Study	Cross-sectional study			51		Barbadian adults			Dietary sources of sodium	Top dietary sources of sodium were rice and peas (5.4%), fried fish flying fish (4.4%) and macaroni pie (3.2%)					International	International
358	S Harding	The UK Diet and Active Living (DEAL) obesity prevention study in Black Caribbean and Black African children usinf School and Community linked interventions: Rationale, design and initial findings	2011	60	Suppliment 2	O-33			UK				Social and Public Heath Sciences Unit, Medical Research Council	School of Physichological Sciences and Health, University of Strathclyde	Centre for Public Health Nutrition Research, University of Dundee	Institute of Health and Society, University of Newcastle	General Practice Research Framework, Medical Research Council, UK			Not Stated	Qualitative study			400		Black Caribbean and Black African children in the UK			Attitudes and approaches toward obesity prevention intervention	There was little ethnic bias in the measurement of diet, physical activity, self efficacy or potential intervention components.					International	International
359	S Taylor	Obesity and overweight as it relates to blood pressure in tenth grade studenta attending public schools in New Providence, Bahamas, 2008/2009	2011	60	Suppliment 2	O-34		2008-2009	Bahamas				Ministry of Health, New Providence, Bahamas							Not Stated	Cross-sectional study			719		Tenth grade students attending public schools in Bahamas	Overweight and obesity		Blood pressure	The prevalence of overweight and obesity were 13.9% and 14% respectively				cardiovascular	Caribbean	In Country
360	D Picking	The prevalence of herbal medicine home use and concomitant use with pharmaceutical medicinee in Jamaica	2011	60	Suppliment 2	O-35			Jamaica				Natural Products Institute, Tropical Metabolic Research Institute and Nedicinal Plant Research Group, The University of the West Indies, Jamaica							Not Stated	Cross-sectional study			407		Adults in selected households in urban and rural clusters.	Demographic characteristics, type of illnesses		Prevalence of herbal medicine use in treating illness Concomitant with pharmaceutical	72.6% self medicated with herbs in the previous year. 25.9% of respondents used pharmaceuticals concomitanty					Caribbean	In Country
361	R Melbourne-Chambers	Validation of Paediatric epileptic seizure screening tool	2011	60	Suppliment 2	O-36			Jamaica				The University of the West Indies, Jamaica,	LeBonheur Children's Hospital, Tennessee, USA	Bustamante Hospital for Children, Jamaica					Not Stated	Validation Study			120		Parents/caregivers of children with and without epilepsy attending hospital-based clinics and paediatrics neurologist's offices	Questionnaire	Paediatrician and paediatric neurologist assessment of patients	Epilepsy	The shortened questionnairewas as good as the original in identifying persons with epileptic seizures with a ROC areas under the curve of 0.91 (95% CI = 0.86, 0.97)					Caribbean	In Country
362	S Sealey	Health-related quallity of life of patients undergoing maintenance haemodialysis in Trinindad and Tobago	2011	60	Suppliment 2	O-37			Trinidad & Tobago				Eric Williams Medical Sciences Complex and San Fernando General Hospital, The University of the West Indies, Trinindad and Tobago							Not Stated	Cross-sectional study			210		Haemodialysis patients in Trinidad and Tobago			Quality of life	Logistics regression models showed that Burden of the kidney disease (p = 0...1), 'Effects of kidney disease' (p = 0.015) and 'Ethnicity' (p = 0.048) were useful predictors of mental health well-being					Caribbean	In Country
363	A Griffith	The outcome of neonates receiving respiratory support using continuous positive airway pressure versus mechanical ventilation at the University Hospital of teh West Indies	2011	60	Suppliment 2	O-38		2006-2008	Jamaica				Department of Child Health, The University of the West Indies, Jamaica							Retrospective Study	Retrospective cohort study			102		Very low birth weight infants requiring ventilatory support at the University Hospital of the West Indies in Jamaica	Bubble continuous airway pressure	mechanical ventilation	Ventilatory outcome and complications	Neonate who failed CPAP and then required IMV contributed to 86% of the mortality of the IMV group. Infants receiving IMV required longer duration of support than those receiving CPAP, had more complications and took a longer time to commence oral feeds					Caribbean	In Country
364	SO Cawick	Postgraduate surgical training: Improving the qulity of the process of informed cansent for surgery in training hospitals	2011	60	Suppliment 2	O-39			Jamaica				Department of Surgery, Radiology, Anaesthesia ans Intenive Care, The University of the West Indies, Kingston 7, Jamaica							Prospective Study	Audit	Cross-sectional study		210		Adult patients who had informaed consent secured by surgical residents over a one month period			effectiveness of process	Patients were unawares of the status of the consenting doctor in 48.1% of the cases.					Caribbean	In Country
365	J Dillett II	Prevalence of mental disorders in male prisoners convicted of murder/manslaughter at Her Majesty's Prison, Nassau, Bahamas	2011	60	Suppliment 2	O-40			Bahamas				Department of Clinical Medicine and Research, The University of the West Indies, Bahamas, Sandilands Rehabilitation Centre, Bahamas							Cross-Sectional Study	Cross-sectional study			99		Male prisioners convicted of murder/manslaughter at Her Majesty's Prison at Ne Providence in Bahamas			Prevalence of mental disorder	Resultant fidings showed prevalence rates of mental illnesses using the SCID I at 93% and 41.5% with the PI.					Caribbean	In Country
366	EV Boisson	Cricket World Cup: Astress test for the surveillance system of the Caribbean	2011	60	Suppliment 2	O-41		2007	Trinidad & Tobago				Caribbean Epidemiology Centre Trinidad and Tobago							Not Stated	Report					Caribbean countries	Regional mass gathering surveillance system (MGSS)		Timeliness and completeness of data reporting of the MGSS	No unusual pathogens were identified in the region during the tournament					Caribbean	In Country
367	L Edwards	Respiratory illness outbreaks reported in English and Dutch Caribbean countries, 1975 to 2010	2011	60	Suppliment 2	O-42		1975-2010	Trinidad & Tobago				Caribbean Epidemiology Centre Trinidad and Tobago							Not Stated	Surveillance			418		English and Dutch speaking Caribbean countries			Outbreaks of respiratory illness	The illnesses reported include influenza (54.5%), pertussis (11.4%), tuberculosis (6.8%), and Legionnaires' disease (6.8%)					Caribbean	In Country
368	MA St John	Experience with severe acute respiratory infection (SARI) in children during a recent epidemic	2011	60	Suppliment 2	O-43		2009-2010	Barbados				Queen Elizabeth Hospital	Ministry of Health, Barbados						Not Stated	Retrospective cohort study			698		Patients less than 15 years old admitted with SARI in one hospital in Barbados	Gender, age, parish of residence and virology		Clinical outcome including mortality	Ninety-nine (42%) patients had a negative test. Other viruses isolated included parainfluenza, influenza B and adenovirus					Caribbean	In Country
369	DD Chadee	Dengue cases and Aedes aegypti indices in Trinidad: Transmission thresholds?	2011	60	Suppliment 2	O-44		2003-2004	Trinidad & Tobago				Department of Life Science, The University of the West Indies, Trinidad and Tobago							Surveillance	Surveillance			50		Aedes egypti mosquitos population around the cases			Confirmed cases	When dengue fever diagnosis was made, the rate increased from 0.65 to 1.35 pupae per person with significantly (p < 0.001) larger numbers of Aedes aegyopti females emerging daily from 221 to 472.5					Caribbean	In Country
370	S Hunte	The validity and reliability of interviewer assessed built environment	2011	60	Suppliment 2	O-45			Jamaica				Epidemiology Research Unit, The University of the West Indies, Jamaica							Not Stated	Validation Study	Qualitative study		50		Interviewers for JHLS	Built environment		Validity and reliability of rating scale	More than 50% of the interviewers correctly classified feature of eleven out of the twelve photographa of communities they were shown and more than 50% of the interviewers were able to select the same responses chosen in thier initian assessment for eight out of twelve questions.					Caribbean	In Country
371	TM Stephenson	A comparative study of dietary intake between pregnant adolescence and mature pregnant women	2011	60	Suppliment 2	P-1		2009-2010	Jamaica				Tropical Medicine Research Institute, The University of the West Indies, Jamaica	Epidemiology Research and Analysis Unit, Ministy of Health	Department of Child Health, The University of the West Indies, Jamaica					Cross-Sectional Study	Cross-sectional study			126		Adolescent women 28 to 32 weeks gestation at the Victoria Jubilee Hospital and the University Hospital of the West Indies in Jamaica	Age	Mature women	Dietary intake	The food frequency questionnaire showed that the mature women consumed significantly more calaries than the adolescents (p = 0.008), including more protein and fat.					Caribbean	In Country
372	PC Lawrence-Williams	The effects of an afterschool physical activity programme on obesity at a primary school	2011	60	Suppliment 2	P-2			St. Kitts				Epworth/Maurice Hillier Memorial Junior School, St. Kitts							Cross-Sectional Study	Intervention			26		Primary school students and thier parents in St. Kitts	After school physical activity programme		Reduction in BMI	Households with 1-2 children were significantly more likely to experience weight loss when compared to households with 3-4 children					Caribbean	In Country
373	T Boyce	Prevalence of obesity among staff at The University of the West Indies, Barbados: Gender, age and diet	2011	60	Suppliment 2	P-3			Barbados				Faculty of Medical Science, The University of the West Indies, Barbados							Cross-Sectional Study	Cross-sectional study			121		Staff from The University of the West Indies, Barbados	Gender, age, diet		Prevalence of obesity	Results showed that 40% of staff were overweight and 31% were obese					Caribbean	In Country
374	RL Alleyne	The prevalence of overweight, obesity , prehypertension and hypertenion, and the association bewteen body mass index and blood pressure in medical students in Barbados	2011	60	Suppliment 2	P-4			Barbados				Faculty of Medical Science, The University of the West Indies, Barbados							Not Stated	Cross-sectional study			50		Medical student from the University of the the West Indies, Barbados	BMI		Prevalence og obesity, overweigth, prehypertension and hypertension	The prevalence of overweight was 16%, obesity 6%, prehypertension 12% and hypertension 6%				cardiovascular	Caribbean	In Country
375	AS Lowe	The association between the prevalence of hypertension in medical students in Barbados and waist-to-hip ratio (WHR), waist circumference (WC) and family history of hypertension	2011	60	Suppliment 2	P-5			Barbados				Faculty of Medical Science, The University of the West Indies, Barbados							Not Stated	Cross-sectional study			50		Medical student from the University of the the West Indies, Barbados	Waist circumference, waist to hip ratio		Prevalence of hypertension	Blood pressure was not associated with WHR or family history of hypertension, in both males and females.				cardiovascular	Caribbean	In Country
376	KA Saroop	Epidemiological trends among stroke patients hospitalized at the San Fernando General Hospital in Trinindad between 2000-2009, the first decade of the 21st century	2011	60	Suppliment 2	P-6		2000-2009	Trinidad & Tobago				Faculty of Medical Sciences, The University of the West Indies, Trinidad and Tobago							Retrospective Review	Surveillance			728		Cases of first ever stroke among patients hospitalized at the San Fernando General Hospital in Trinidad and Tobago			Age gender ethnicity, smoking comobiity conditions and geographic area	Most stroke occured in the 60-69 years age group (215, 29.5%) and more men were affected.				cardiovascular	Caribbean	In Country
377	E Cyrus	Epidemiology of cervical cancer in Trinidad and Tobago	2011	60	Suppliment 2	P-7		1995-2005	USA				Florida International University, USA							Not Stated	Registry based study					Trinidad and Tobago National Cancer Registry for the period 1995-2005	Race, age, geographic region, stage at diagnosis		Cervical cancer	The estimated age for cervical cancer diagnosis was 55 years. Incidence and mortality were highest among women of African decent at 44.3% and 42.5% rspectively.				cancer	International	International
378	GY Matthew	The use of existing medical records to justify the setting up of a cancer registry in St. Kitts and Nevis	2011	60	Suppliment 2	P-8		2005-2009	St. Kitts & Nevis				Ministry of Health	University of Medicine and Health Sciences, Basseterre, St. Kitts and Nevis						Not Stated	Retrospective cohort study			326		Cancer admissions covering the years 2005-2009 in St. Kitts and Nevis			Demographic characteristics clinical presentation and outcomes	There were 326 admissions for cancer. There were 245 deaths with 140 maes and 105 female.				cancer	Caribbean	In Country
379	C Singh	The prevalence of paediatric cancer and tumours at the Georgetown Public Hospital Corporation (2005-2010)	2011	60	Suppliment 2	P-9		2005-2010	Guyana				Georgetown Public Hospital Corporation, Guyana							Not Stated	Case series			73		Patients with an admitting or final diagnosis of cancer or tumour in the paediatric department during the study period in Georgetown Public Hospital, Guyana			Type cancers and treatment and survival	twenty four different types of cancers and tumours were found of which lymphoblastic leukaemia (ALL) and haemangioma were the most common				cancer	Caribbean	In Country
380	H Dyer	Improving early detectiona dn diagnosis of breast cancer in the Commonwealth of Dominica	2011	60	Suppliment 2	P-10			Dominica				Ross University School of Medicine Princess Margaret Hospital, Goodwill, Ministry of Health, Dominica							Not Stated	Cross-sectional study			155		Government primary healthcare workers and general practitioners of Dominica			Knowledge, attitudes, practices and behaviour of healthcare staff regarding breast cancer	Eighty five percent knew the clinical features of breast cancer and 97% knew when to refer patients for further evaluaation				cancer	Caribbean	In Country
381	B Morrison	Trends in androgen deprivation therapy for prostate cancer since the introduction of the National Health Fund	2011	60	Suppliment 2	P-11		2000-2007	Jamaica				Department of Surgery and Sickle Cell Unit, The University of the West Indies, Jamaica							Retrospective Review	Retrospective cohort study			680		Patients who received prostate biopsies from January 2000 - December 2007 at the University Hospital of the West Indies, Jamaica	Introduction of NHF	Before the introduction of NHF	Medical versus surgical castration	A greater proportion of orchiectomies were done in the [re-2005 era compared to the post-2005 era (p < 0.001)				cancer	Caribbean	In Country
382	S Badal	Potential chemopreventive xanthones found in Garcinia humilis	2011	60	Suppliment 2	P-12			Jamaica				Natural Products institute, Faculty of Pure and Applied Sciences, The University of the West Indies, Jamaica							Not Stated	Lab based study				Isolates	Human liver microsomes	Garcinia		Inhibitory effects of xanthones on CYP microsomes	Both X1 and X2 slectively inhibited CYP1A1 however, potent inhibition was observed for the former and moderate inhibition was observed for the latter.					Caribbean	In Country
383	S Badal	Anticancer and chemopreventive leads from the marine algaeCymopolia barbata	2011	60	Suppliment 2	P-13			Jamaica				Natural Products institute, Faculty of Pure and Applied Sciences, The University of the West Indies, Jamaica							Not Stated	Lab based study					cancer cell lines - Breaset, ,colon and liver	Algae Cymopolia barbata		Impact on cell viablity and inibition cyp microsomes expressions	PBQ2 selectively impacted the vianility of colon cancer cells with greater potency than known chemotherapeutic drugs				cancer	Caribbean	In Country
384	S Seepersad	Performance of HbA1c versus fasting plasmaglucose in diagnosing Types 2 diabetes	2011	60	Suppliment 2	P-14			Trinidad & Tobago				The University of the West Indies, Faculty of Medical Sciences, Trinidad and Tobago							Prospective Study	Cross-sectional study			308	Blood samples HbA1c, plasma glucose	Patients who were seen by a physician and referred for laboratory confirmation of diabetes in Trinidad	FPG	HbA1c	Accuracy of diabetes diagnosis	More participants (50 or 16%) were classified as having diabetes using the HbA1c					Caribbean	In Country
385	E Cummings	KNowledge, attitudes and practices of persons diagnosed with types 2 diabetes mellitus with regards to nephropathy as a complication	2011	60	Suppliment 2	P-15			Guyana				School of Medicine University Faculty of Health Sciences University of Guyana							Not Stated	Cross-sectional study			150		Type 2 diabetics patients seen at the Peter's Hall Jamet Medical /Diabetic Clinic in Guyana			Knowledge , attitudes and practices of type 2 diabetics	The mean score of knowledge was 3.72, attitude was 3.00 and practice 2.17					Caribbean	In Country
386	C Sookham	Diabetes prevalence in the Eastern Regional Health Authority (ERHA), Trinidad and Tobago	2011	60	Suppliment 2	P-16			Trinidad & Tobago				Faculty of Medical Sciences, The University of the West Indies, Trinidad and Tobago							Not Stated	Audit			1930		Data for patients with type 2 diabetes from the Chronic Disease Electronic Management System (CDEMS) in Trinidad and Tobago			Adherence to recommended targets	Lipids profiles was recorded in < 15% and the majority (> 55%) did not meet the target set by international guidelines for HDL, LDL and total cholesterol.					Caribbean	In Country
387	G Davis	Investigating cognitive function in Type 2 diabetic patients using multiple testing instruments: A case controlled study	2011	60	Suppliment 2	P-17			Trinidad & Tobago				Faculty of Medical Sciences, The University of the West Indies, Trinidad and Tobago							Cases Controll Study	Cross-sectional study			183		Confirmed Type 2 diabetic patients from the endocrine clinic at the Eric Williams Medical Sciences Complex (EWMSC) in Trinidad	Diabetes	Non-diabetic controls	Dementia and cognitive impairment	There was no difference in the MMSE scores between diabetic and non-diabetic patients (27.36 vs 27.75).					Caribbean	In Country
388	S Donaldson	Effects of compression therapy on the size of venous ulcers treated at the Diabetic Foot Centre, Georgetown Public Hospital Corporation	2011	60	Suppliment 2	P-18			Guyana				School of Medicine, Faculty of Health Sciences University of Guyana							Retrospective Cohort Study	Retrospective cohort study			68		Person treated for venous ulcers at the Diabetics Foot Centre (DFC) in Georgetown Public Hospital, Guyana	Compression therapy		Reduction or removal of ulcer	After the implementation of the compression therapy, three quarters of the patients had a reduction in the size of their ulcer and 33% were completely closed					Caribbean	In Country
389	AR Greenidge	Skin SO2 measurement using visible lightguide spectrophotometry in Barbados	2011	60	Suppliment 2	P-19			Barbados	UK			Edmund Cohen Laboratory for Vascular Research	Chronic Disease Research Centre, Tropical Medicine Research Institute, The University of the West Indies, Barbados	Regional Medical Physics Department, University Hospital of North Durham, Durhan UK					Not Stated	Validation Study		Visible lightguide spectrophotometry	10		Adult Barbadians with and without diabetes	Visible lightguide spectrophotometry	Non-diabetic	Oxygen saturation	Mean SO2 measurement in articipatns without diabetes under standardised conditions was 80.8% and diabetic was 25.5%					Caribbean	International
390	R Lezama	A comparison of the 10 year cardiovascular risk between the support staff memebers and the professional staff meembers of the University of the West Indies, Barbados	2011	60	Suppliment 2	P-20			Barbados				The University of the West Indies, Barbados							Cross-Sectional Study	Cross-sectional study			136		Staff members aged 18-64 years old from the University of the West Indies, Barbados	The University of Edinburgh Cardiovascula Risk Calculator and WHO/ISH Cardiovascular Risk Prediction Charts		Cardiovascular risk prediction	The University of Edinburgh Cardiovascula Risk Calculator estimated a higher proportion of persons to be at increased risk of cardiovascular disease compares to the WHO/ISH Cardiovascular Risk Prediction Charts.				cardiovascular	Caribbean	In Country
391	KL Connell	Endothelial function relates more closely to renin status than to self-defined ethnicity	2011	60	Suppliment 2	P-21			Barbados	UK			Faculty of Medical Sciences, The University of the West Indies, Barbados	Department of Clinical Pharmacology, King's College London, United Kingdom						Not Stated	Cross-sectional study		Plasma renin, endothelial function (flow mediated dilatation)	76	Urine, plasma	Black-Caribbean and Black-African aged 18-55 years old	Plasma renin, urine sodium	White people	Flow mediated dilatation	Age, blood pressure, lipid profiles and 24-hour urinary sodium excretion did not differe significantly between Black and white subjects.					Caribbean	International
392	KL Connell	Ethnic differences in carotid intima media thickness and lioid profiles in South East London	2011	60	Suppliment 2	P-22			Barbados	UK			Faculty of Medical Sciences, The University of the West Indies, Barbados	Department of Clinical Pharmacology, King's College London, United Kingdom						Not Stated	Cross-sectional study		Carotid intima media thickness	60		Healthy volunteers Black and White partcipants from London	Ethnicity lipid profiles		Association between Carotid intima media thickness	There was a statistically significant ethnic difference in triglyceries with Black people having lower values [0.74 (SD 0.27)] than White people [0.92 (0.50)]					Caribbean	International
393	DM Butcher	The association of low serum creatinine, abnormal lipid profile, genser, age and ethncity with tYpe 2 diabetes mellitus in Trinidad and Tobago	2011	60	Suppliment 2	P-23		2010	Trinidad & Tobago				Faculty of Medical Sciences, Department of Preclinical Sciences, The University of the West Indies, Trinidad and Tobago							Not Stated	Cross-sectional study			1122		Patients with and without diabetes attending specific clinics in 2010 in Trinidad	Diabetes	Persons without diabetes	Abnormal lipid profile, gender, age, serun creatinine	Associations were evident between diabetes and abnormal lipid profile (OR = 0.73 95% CI (0.532, 0.994)), serum creatinine (OR = 1.52, (1.32, 1.75)), gender OR = 0.69, (0.53, 0.89) and older age (OR = 1.305, (1.19, 1.44))					Caribbean	In Country
394	N Maharaj	Relationship between lipid profile and uric levels, and the risk of myocardial infraction among hypertensive patients in Trinidad and Tobago	2011	60	Suppliment 2	P-24		2005-2009	Trinidad & Tobago				Faculty of Medical Sciences, Department of Preclinical Sciences, The University of the West Indies, Trinidad and Tobago							Not Stated	Case control study			672		Adults treated for hypertension at public health clinics in Trinindad and Tobago	Diabetes	Persons without diabetes	Myocardial infraction	The prevalence of acute myocardial infraction was 25.45%, most being men				cardiovascular	Caribbean	In Country
395	S Veeregowda	Prevalence of diastolic dysfunction in patients with heart failure: The Bahamas experience	2011	60	Suppliment 2	P-25		2003-2010	Bahamas				Bahamas Heart Centre, Bahamas							Not Stated	Case series			40		Patients with congestive heart failure who presented to the Bahamas Heart Centre, Bahamas			Prevalence of diastolic dysfunction	97.5% of the patients had diastolic dysfunction				cardiovascular	Caribbean	In Country
396	AF Watson-Thomas	Registered's nurses knowlede and attitudes regarding management of postoperative pain	2011	60	Suppliment 2	P-26			Jamaica				School of Nursing, The University of the West Indies, Jamaica							Descriptive Pilot Survey	Cross-sectional study			40		Registered nurses aged 21-37 years on the surgical wards of a selected teaching hospital in Jamaica			Knowledge and attitudes regarding managment of postoperative pain	One third of the respondents failed the combined knowledged and attitudes rest					Caribbean	In Country
397	J Jackman	Maternal satisfaction: regional versus general anaesthesia and the effect on maternal and neonatal outcome: A study of Caesarean section	2011	60	Suppliment 2	P-27			Trinidad & Tobago				Anaesthesia and Intensive Care Unit, Department of Clinical and Surgical Sciences, Faculty of Medical Sciences, The Unversity of the West Indies, Trinidad and Tobago							Not Stated	Cross-sectional study			185		Mother having both eletive and emergency Caesarean Sections at four public hospitals in Trinidad	Regional versus general anaesthesia		Maternal satisfaction	Patients who had regional anaesthesia had babies with better one minute APGAR scores , would opt for the same anaesthetic technique in the future and would recommend the technique aompared to general anaesthesia, despite a higher incidence of nausea and vomiting					Caribbean	In Country
398	SO Cawich	Screening for common dust stones with preoperative endoscopic cholangiography in a sickel cell cohort	2011	60	Suppliment 2	P-28			Jamaica				Department of Surgery, Radiology, Anaesthesia and Intensive Care Unit, The University of the West Indies, Jamaica							Retrospective Study	Retrospective cohort study		Endoscopic cholangiography	58		Patients with sickle cell disease subjected to screening andoscopic cholangiography for CBDS over 11 years	Preoperative endoscopic cholangiography		Duct stones, morbidity and complications	There were 26% of patient with CBDC diagnosed at endoscopic cholangiography and 40% were successfully extracted					Caribbean	In Country
399	I Perreira	Epidemiological profile of glaucoma in Guyana - Evidence from Georgetown Public Hospital Corporation	2011	60	Suppliment 2	P-29		2007-2009	Guyana				Georgetown Public Hospital Corporation, Guyana							Cross-Sectional Study	Cross-sectional study			600		Persons seen at the eye clinic at the Georgatown Public Hospital Corporation (GPHC) in Guyana	Age, gender, ethnicity, place of residence		Glaucoma	Glaucoma accounted for nine per cent of all patients seen at the Ophthalmology Department at GHPC					Caribbean	In Country
400	M Burnett	Demographic study of patients seen at the Psychiatric Outpatient Department at the Georgetown Public Hospital Corporation	2011	60	Suppliment 2	P-30		2010	Guyana				School of Medicine, Faculty of Health Sciences, University of Guyana							Cross-Sectional Study	Cross-sectional study			636		Patients attedning psychiatric outpatient clinic at Georgetown Public Hospital Corporation (GPHC) in Guyana			Psychiatric disorders	The most common disorders were psychotic disorders (45%), followed y mood disorders (23.7%)					Caribbean	In Country
401	H Abdullah	Post-traumatic stress disorder (PTSD): Prevalence at walk -in clinics in Trinindad	2011	60	Suppliment 2	P-31		2010	Trinidad & Tobago				Unit of Public Health and Primary Care, Department of Preclinical Sciences, Faculty of Medical Sciences, The University of tehWest Indies, Trinindad and Tobago							Cross-Sectional Study	Cross-sectional study			515		Patients 18 years and older attending walk-in clinics at the North Central Regional Health Authority in Trinindad			Prevalence of PTSD	One hundred participants tested positive for PTSD, giving a prevalence of 19.4%					Caribbean	In Country
402	KC Christie	A survey of patients with substance use disorders at Government treatment facilities in The Bahamas	2011	60	Suppliment 2	P-32			Bahamas				School of Clinical Medicine and Research, The University of the West Indies, Bahamas							Cross-Sectional Study	Cross-sectional study			120		Patients aged 18-60 years diagnosed with substance use disorders presenting to three government treatment facilities in Bahamas	Sociodemographic status		Prevalence of substance use	Alcohol, cannabis and cocaine were the common drugs that were misused					Caribbean	In Country
403	R Naidu	The effect of training in smoking cessation among dental students in the West Indies	2011	60	Suppliment 2	P-33			Trinidad and Tobago				Faculty of Medical Sciences, School of Dentistry, The University of the West Indies							Cross-Sectional Study	Quasi-experimental					Clinical dental students at the University of the West Indies	Training in smoking cessation	Before and after	Effects of training programme , involvement in smoking sessation activities	Post-traning, a 31% increase was seen in the proportion of students aking patients if they wanted to quit					Caribbean	In Country
404	W Crawford-Daniel	Self-rated health and self-assessed quality of life if persons with disabilities in Grenada, Carriacou and Petit Martinique	2011	60	Suppliment 2	P-34		2009	Grenada				St. Georges University, Grenada							Not Stated	Cross-sectional study			434		Community-dwelling persons aged 21 years and over with physical, sensory and age-related disabilities in Grenada	Rated health status		Quality of life	Persons generallt self rated thier overall health as fair (36%) and rated thier quality of life between good (36%) and very good (25%)					Caribbean	In Country
405	J Shafe	The right to sight: Vision screening for primary school children in North-West, Trinindad	2011	60	Suppliment 2	P-35			Trinidad & Tobago				North West Regional Health Authority, Port-of-Spain, Trinidad and Tobago							Not Stated	Cross-sectional study			2821		Students attendign primary school in Trinidad			Vision abnormalities	10% abnormlity was recorded for the sample, more abnormalities were noted for females (12.1%) compared to males (8.5%)					Caribbean	In Country
406	J Shafe	Health in the marketplace - providing screening services to the communities of the North-West Region of Trinidad	2011	60	Suppliment 2	P-36			Trinidad & Tobago				North West Regional Health Authority, Port-of-Spain, Trinidad and Tobago							Not Stated	Report			1594		Market attending population in Trinidad			Health screening at the market	The results of 1594 participants were analysed					Caribbean	In Country
407	R Roberts	The economic imoact of a health tourism product in The Bahamas	2011	60	Suppliment 2	P-37		2009	Bahamas	USA			School of Clinical Medicine and Research, The University of the West Indies, Bahamas	International HIFU (High Intensity Focused Ultrasound). North Carolina, USA						Not Stated	Health Economics					North American patients to travel and treat thier prostate cancer in the Bahamas	Sonoblate 500 device		Economic impact HIFU	A total expense of $1 353 049 million US was computed for the total amount spent in the Bahamas for 2009				cancer	Caribbean	International
408	F Williams	Male Health: A Bahamian perspective	2011	60	Suppliment 2	P--38		2006-2010	Bahamas				Princess Margaret Hospital, Bahamas	Ministry of Health, Bahamas						Retrospective and Obsevational Study	Audit			371		Men attending Ministry of Health Male Health Clinic and Flamingo Gardens clinic in the Bahamas			Utilization of male health clinics	Greater than 90% of clients kept thier appointments and over 65% attended thier referrals					Caribbean	In Country
409	C Brandford	Injuris associated with motor vehicle accidents in Guyana	2011	60	Suppliment 2	P-39		2010	Guyana				Faculty of Health Sciences, School of Medicine, University of Guyana							Retrospective Study	Retrospective cohort study			533		All patients with MVA related injuries who were seen at the Georgetown Public Hospital and Woodlands Hospital in Guyana			and cause of death	Soft tissue injuries which included pain, tenderness, lacerations, abrasions and concussions were most common					Caribbean	In Country
410	S Belgrave	Oral health and dental adherence among medical students at The University of the West Indies (UWI) and the Quees Elizabeth Hospitaal, Barbados	2011	60	Suppliment 2	P-40		2010	Barbados				Faculty of Medical Sciences, The University of the West Indies, Barbados							Not Stated	Cross-sectional study			75		Medical students at the UWI in Barbados			Adherence to guidelines for dental care	Most medical students who participted in the study adhere to at least four of the recommendations set by the CDC on maintaining good oral hygiene					Caribbean	In Country
411	F Browman-Jones	A situation analysis of the structures and processes of selected priority health issues in Barbados: Chronic non-communicable diseases versus communicable diseases	2011	60	Suppliment 2	P-41			Barbados				University of the West Indies, Barbados							Descriptive Study	Report					Relevant persons involved in the structure and management of service delivery for six selected priority health issues in Barbados		Structure and processes for communicable versus non-communicable diseases	Structur and processes for disease management	Communicable diseases had better health outcomes than CCNCDs					Caribbean	In Country
412	MA Graham	Chronic diseases passport - Apositive experience, St. James, Jamaica (Debunking the feasibility myths)	2011	60	Suppliment 2	P-42			Jamaica				St. James Public Health Services, Epidemiology and Research Unit, Western Regional Health Authority, Jamaica							Not Stated	Programme Evaluation					Patients given passport at 12 Public Health Centres offering curative service in St. James, Jamaica	Chronic disease Passport		Utilization and updating of Chronic Diseases Passport	Of the 3372 clients see who had previously issued a Passport, 2838 clients (84%) had carried this documetn with them to thier current visit.					Caribbean	In Country
413	M Isaacs	An auit of ERCP morbidity in patients with homozygous sickle cell haemoglobinopathy at the University Hospital of the West Indies	2011	60	Suppliment 2	P-43			Jamaica				Department of Anaesthesia and Intensive Care, The University of the West Indies, Jamaica							Audit	Audit			50		Records of patients with SCD who underwent ERCP between 2005 and 2010 at theUniversity Hospital of the West Indies			ERCP morbidity	The overall mobidity was 32% (16( with 10 SCD related and 6 ERCP specific complications					Caribbean	In Country
414	G Prashad	Mortality patterns at the Accident and Emergency Unit of the Georgetown Public Hospital Corporation	2011	60	Suppliment 2	P-44		2008-2009	Guyana				Georgetown Public Hospital Corporation, Guyana							Retrospective Analysis	Case series			258		All patients who dies at the emergency department at the Georgetown Public Hospital in Guyana	Gender, age, illness, time waiting, triage status		Cause of death	Themain causes of deeath were cardiovascular disease 33% and traumatic injuries 21%.					Caribbean	In Country
415	G Deane	Using e-learning to up-skill healthcare providers in Trinidd and Tobago	2011	60	Suppliment 2	P-45			Trinidad & Tobago				Child Health Unit, Faculty of Medical Sciences, The University of the West Indies, Trinidad and Tobago	Trinidad and Tobag Health Training Centre, Trinidad and Tobago						Not Stated	Programme Evaluation			126		Healthcare providers in Trinidad and Tobago	Distance learning course and HIV		Feasibility of distance learning course	The malor challenges were finding time to devote to the cours (21%) and using the digital drop-box (17%)					Caribbean	In Country
416	Z Ali	Assessing tools and skills conducive to e-learning among healthcare providers in Trinidad and Tobago	2011	60	Suppliment 2	P-46			Trinidad & Tobago				Child Health Unit, Faculty of Medical Sciences, The University of the West Indies, Trinidad and Tobago							Not Stated	Cross-sectional study			221		Healthcare providers in Trinidad and Tobago			learning preferences study habits,Tools and skills for distance learning.	The majority was computer literate and had reliable access to computers and the internet					Caribbean	In Country
417	Z Ali	Outcome of Training healthcare providers in managing HIV/AIDS in Trinidad and Tobago	2011	60	Suppliment 2	P-47			Trinidad & Tobago				Child Health Unit, Faculty of Medical Sciences, The University of the West Indies, Trinidad and Tobago	Health Training Centre, The Ministry of Health, Trinidad and Tobago						Not Stated	Programme Evaluation			208		Healthcare providers trained in HIV related ares and worked in a facility which provided care to persons living with HIV in Trinidad and Tobago	Training in HIV related areas		Use of knowledge and skills	Ninety-seven per cent of HCPs used thier knowledge and skills in the workplace and the community					Caribbean	In Country
418	R Kurup	Knowledge, attitude and practice of ante-natal attendees towards HIV/AIDS in Guyana	2011	60	Suppliment 2	P-48			Guyana				Faculty of Health Sciences, University of Guyana, Guyana							Descriptive Study	Cross-sectional study			201		Pregnant women attending clinics in Guyana			HIV Knowledge, attitudes and practices of pregnant women	The use of breaks milk substitute by HIV-positive mother did not receive an encouraging response					Caribbean	In Country
419	HS Hermanides	Integrating HIV care in the Dutch Caribbean: An indepth questinnaire based study on the perception of healthcare workers	2011	60	Suppliment 2	P-49			Curacao				Red Cross Blood Bank Foundatio, Willemstad, Curacao							Not Stated	Qualitative study			19		Healthcare workers of seven different cadres in Curacao			Willingness to be trainined, educational approach, knowledge and perception of HIV	All respondents inidicated a high necessity of training in HIV/AIDS among HCWs in Curacao, mstly due to a lack of up-to-date knowledge among HCWs, discriminatory attitudes of HCWs toward people living with HIV					Caribbean	In Country
420	ARM Mohan	Assessing the state of human leptospirosis in Trinidad and Tobago using the evidence-based approach	2011	60	Suppliment 2	P-50		1996-2007	Trinidad & Tobago				Department of Life Science, The University of the West Indies, Trinidad and Tobago							Not Stated	Literature review					Trinidadian population			Descriptive epidemiology of leptospirosis	The average annual incidence of leptospirosis was 1.83 per 100 000 and the prevalence was 22 per 100 000 in Trinindad					Caribbean	In Country
421	S Nathaniel	The epidemiology of viral gastroenteritis in Guyana and Suriname, South America	2011	60	Suppliment 2	P-51		2004-2008	Trinidad & Tobago				Department of Life Science, The University of the West Indies, Trinidad and Tobago							Not Stated	Cross-sectional study		Norovirus eliza PCR & real time PCR			Guyana and Suriname population			Prevalence of Rotavirus and Norovirus	The prevalence for Rotavirus was 13 casese per 100 000 people in Suriname and 7 cases per 100 000 in Guyana.					Caribbean	In Country
422	S Rose	The epidemiology of respiratory and general symptoms among occupants of households affected by flooding: The case of Cove and John, Guyana	2011	60	Suppliment 2	P-52			Grenada				Department of Public Health and Prevantative Medicine, S. George's University, Granada							Cross-Sectional Study	Cross-sectional study			562		Occupants of households affected by flooding in Cove and John in Guyana			Respiritory and general outcomes	Themost common general symptoms were fever and chills 33% and dry and itchy skin 32.2%.					Caribbean	In Country
423	N Duke	Analysis of resistance testing in South Trinidad	2011	60	Suppliment 2	P-53			Trinidad & Tobago				Tobago House of Assenbly, San Fernando General Hospital, Trinidad and Tobago							Not Stated	Lab based study		Genetic testing for resistant mutations, genotypic resistance testing sequencing assays and point mutation assays	40	Blood sample	Patients who deeded to be failing second line ART as per national guidelines in Trinidad and Tobago			Mutations resistant to HIV medication	Twenty four (64.8%) patients had K103 mutations, while 28 (75.6%) patients had M184 mutations					Caribbean	In Country
424	GK Pillai	Efficacy of niosome encapsulated fluoroquinolones against selective ciprofloxacin resistant strains	2011	60	Suppliment 2	P-54			Trinidad & Tobago				School of Pharmacy, Faculty of Medical Sciences, The University of the West Indies, Trinindad and Tobago							Not Stated	Lab based study					Pseudomonas aeruginosa, Escherichia coli and stsphylococcus	Noisome encapsulated fluoroquinolones		Minimum inhibitory concentration (MIC)	The niosomal formulation resulted in at least two folds reduction of MIC's for Ps aeruginosa and E coli and at least a four-fold reduction in MIC's for S aureus					Caribbean	In Country
425	NP Sobers-Grannum	Traumatic experiences, mental health and risky sexual behaviour in students at a Caribbean university campus	2014	63	Supplement 2	O-1			Barbados	South Africa			The University of West Indies, Barbados	Human Sciences Research Council, Pretoria, South Africa						Cross-Sectional Study	Cross-sectional study		Cross-sectional study	1400		University students aged 18-30 years	Traumatic experience and mental health		risky sexual behaviour	A positive screen for depression was associated with two or more sexual partners (OR 2.57, 95% CI 1.13, 4.16) while women were more likely to report inconsistent condom use.					Caribbean	International
426	DN Dames,	Association between specific high-risk cervical human papillomavirus profiles and cervical abnormalities among human immunodeficiency virus-positive women in The Bahamas	2014	63	Supplement 2	O-2			Bahamas	USA			Princess Margaret Hospital, Nassau, Bahamas	African Caribbean Cancer Consortium	Fox Chase Cancer Center	Temple University Health System, Philadelphia, USA	The Feinstein Institute for Medical Research, Manhasset, NY, USA	University of Pittsburgh Cancer Institute, Pittsburgh, USA		Cross-Sectional Study	Case series		Case series	167	HPV DNA from cervical sample	Non-pregnant HIV-positive females 18 years and older	HPV genotypes		Cervical adnormalities	The majority of women carried high-risk HPV infections (78%) and more had abnormal cervical cytology (38%) in contrast to women who were high-risk HPV negative (22%).					Caribbean	International
427	P Leon	An assessment of behavioural risk factors in St Lucia	2014	63	Supplement 2	O-3			St. Lucia				Epidemiological Unit, Ministry of Health, Wellness, Human Services and Gender Relations, St Lucia							Cross-Sectional Study	Cross-sectional study		Cross-sectional study	1834		Persons aged 25-64 years		Gender	Risk factor fot chronic non-communicable disease (Daily smoking, consumption of friust & vegetables, low levels of activity, overweight/obesity, raised blood pressure)	Combined risk assessment revealed a low prevalence of 2.3% [95% CI 0.6, 3.9], with no risk factor for chronic disease; 36.9% [95% CI 29.1, 44.6] had three to five risk factors and 60.9% [95% CI 54.2, 67.5] had one to two risk factors.				cardiovascular	Caribbean	In Country
428	CE Cuthbert	Trans-generational epigenetic effects of folic acid supplementation of a ‘cafeteria’ diet on insulinsignalling, lipid and carbohydrate metabolism genes in Sprague Dawley rats	2014	63	Supplement 2	O-4			Trinidad & Tobago	Canada			The University of the West Indies, St Augustine, Trinidad and Tobago	Guelph Food Research Centre, Ontario, Canada						Animal Study	Animal study		Animal study		DNA	Pregnant sprague Dawley rats	Carbohydrate and lipid gene methylation	Rats on regular diet	Methylation	High-fat/high-sucrose (HF/HS) offspring had significantly higher mean litter weights than control or HF/HS/FA from postnatal weeks seven to 10 (p ≤ 0.05).					Caribbean	International
429	EG Knaizeh	Carbapenemase-producing Enterobacteriaceae detected in sewage on the island of Barbados	2014	63	Supplement 2	O-5			Barbados				Faculty of Science and Technology, The University of the West Indies, Cave Hill, Barbados							Laboratory Study	Lab based study		Lab based study		Isolates	Sewage samples			Carbapenemaseproducing Enterobacteriaceae	All sewage samples yielded carbapenemase-producers. One hundred and thirty presumptive carbapenemase-producers were isolated, of which 120 (92%) were confirmed					Caribbean	In Country
430	D Brennen,	Use of social media to strengthen disaster management in the Ministry of Health, The Bahamas	2014	63	Supplement 2	O-6			The Bahamas				Ministry of Health, Nassau, The Bahamas							Cross-Sectional Study	Cross-sectional study		Cross-sectional study	751		Persons aged 18-90 years old			Social media suitability for use in disaster management	Social media users wanted to receive alerts, including location of medical services (60.7%) and food/water (56.9%). Further, 34.5% (95% CI 27.3%, 42.3%) have used e-mail and 24.2% (95% CI 17.9%, 31.5%) Facebook™ to get information about an emergency. I					Caribbean	In Country
431	H Egwuogu	Biomarkers of chronic kidney disease and longitudinal bone loss in Tobago Black men of African descent	2014	63	Supplement 2	O-7		2004-2007	USA				Department of Epidemiology, Graduate School of Public Health, University of Pittsburgh, Pittsburgh, Pennsylvania, USA							Prospective Cohort Study	Prospective cohort study		Prospective cohort study	1425	Serum creatinine, cystatin C, ACR	Afro-Caribbean males 40 years and older formmTobago	Markers of chronic kidney disease	Caucasian men in the US	bone loss	There was a consistent decline in annual per cent BMD across increasing quartiles of ACR, serum creatinine and cystatin C in trochanter, femoral neck and total hip bones.					International	International
432	TS Ferguson	Early life social and biological determinants of blood pressure at 18−20 years old: the 1986 Jamaica Birth Cohort Study	2014	63	Supplement 2	O-8		2005-2007	Jamaica	UK	Scotland		The University of the West Indies, Kingston, Jamaica	Kings College, London	University of Glasgow, Scotland					Prospective Cohort Study	Prospective cohort study		Prospective cohort study	794		Perons 18-20 years old	Early life social and biological factors	Gneder	Blood pressure	SBP was associated with birthweight (500 g categories) among women but not among men				cardiovascular	Caribbean	International
433	TA Samuels	Prevalence and predictors of hypertension and prehypertension among University of the West Indies Cave Hill students in Barbados	2014	63	Supplement 2	O-9		2013	Barbados	South Africa			The University of the West Indies, Cave Hill, Bridgetown, Barbados	Human Sciences Research Council, Pretoria, South Africa						Cross-Sectional Study	Cross-sectional study		Cross-sectional study	1400		Undergraduates 18-30 years old	Gender, obesity, lifestyle		Pre-hypertensive and hypertension	The prevalence of hypertension was 6.9% overall, 9.3% among males vs 3.6% among females (pvalue = 0.008). Prevalence of prehypertensive readings was 54.5% among males and 18.6% among females (pvalue = 0.000)				cardiovascular	Caribbean	International
434	L Smith	Prevalence of orthostatic hypotension among ageing patients on antihypertensive and antidepressants and assessment of the risk of falls	2014	63	Supplement 2	O-10		2011-2012	Jamaica				Department of Community Health and Psychiatry, The University of the West Indies, Kingston, Jamaica							Cross-Sectional Study	Cross-sectional study		Cross-sectional study	100		Older patients 60 years and older on antihypertensive ot antidepressant medications			Prevalence of orthostatic hypotension and risk falls	There was high correlation between the POMA scores and the TUG times (Pearson’s r = -0.733, p < 0.001).					Caribbean	In Country
435	S McFarlane	Resiliency and cardiovascular risk factors in Jamaican adolescents 15−19 years	2014	63	Supplement 2	O-11			Jamaica				Epidemiology Research Unit, Tropical Medicine Research Institute	Office of Sponsored Research, The University of the West Indies, Kingston, Jamaica						Cross-Sectional Study	Cross-sectional study		Cross-sectional study	1317		Adolescents 15-19 years old who maybe associated with the prevalence	Resiliency factors		Cardiovascular disease risk factors					cardiovascular	Caribbean	In Country
436	AQ Hinds	Associations of social determinants of health with non-communicable disease prevalence in theTrinidad and Tobago population – Exploratory analysis of the STEPS data	2014	63	Supplement 2	O-12		2011	Trinidad & Tobago	USA			NationalSurveillanceUnit,MinistryofHealth,Trinidad and Tobago	llanceUnit,MinistryofHealth,Trinidad and Tobago; Trinidad and Tobago Health Sciences Initiative	Welch Center for Prevention, Epidemiologyand Clinical Research, Johns Hopkins MedicalIn stitutions, Baltimore, Maryland,					Cross-Sectional Study	Cross-sectional study		Cross-sectional study	2724		Person aged 15-64 years old	Social determinants of health (age, gender, ethnicity, income, education)		Chronic non-communicable disease	Cholesterollevels >200mg/dL were present in 41.7% of persons sampled, but were not significantly associated with any of the examined social determinants.					Caribbean	International
437	D Archer-Cartwright	Medication adherence and associated glycosylated haemoglobin A1c in Type 2 diabetics in New Providence,Bahamas	2014	63	Supplement 2	O-13			Bahamas				The University of the West Indies, Nassau, Bahamas							Cross-Sectional Study	Cross-sectional study		Cross-sectional study	117		Type 2 diabetics aged 18 years and older.	Medications adherence		Glycosylated haemoglobin(HbA1c) levels	Of the total 117 patients, 20.5% were identified as good, 22.2% as moderate and 57.3% as poor adherence to oral anti-hyperglycaemics					Caribbean	In Country
438	T Blackman	An exploratory investigation into the effectiveness of, and satisfaction with, the Diabetes Association of Barbados’ counselling service	2014	63	Supplement 2	O-14		2008-2011	Barbados				The University of West Indies, Cave Hill, Barbados							Case Series	Case control study		Case control study	179		Adult diabetics 18-95 years who joined the Brbados diabetic association 2008-2011		Persons who didnt attend counselling sessions	Satisfaction with diabetic care	Cases were more likely than controls (p<0.05) to report having received advice on several aspects of diet and physical activity.					Caribbean	In Country
439	MWebb	Nutritional knowledge, attitude, and practice of diabetic clients attending an outpatient clinic in TrinidadandTobago	2014	63	Supplement 2	O-15			Trinidad & Tobago				The University of the West Indies, St. Augustine, Trinidad and Tobago							Cross-Sectional Study	Quasi-experimental		Quasi-experimental	122		Diabetic patients attending outpatient clinic in Trinidad aged 30 years and older	Nutrition counselling	Persons who received counselling	Knowledge, attitude and practices	A significant correlation resulted between attitude and those individuals who received counselling (p=0.001).					Caribbean	In Country
440	L Mowatt	The burden of sight-threatening diabetic retinopathy	2014	63	Supplement 2	O-16			Jamaica				Faculty of Medical Sciences, The University of the West Indies, Kingston, Jamaica							Prospective Cohort Study	Case series		Case series	104		Diabetics outpatients attending eye clinic at the University Hospital of the West Indies, Jamaica			Diabetes retinopathy	Diabetic retinopathy was present in 78%, of which 29.5% had background retinopathy					Caribbean	In Country
441	R Ramtahal	Prevalence of sleep disorders in patients with Type 2 diabetes in Trinidad	2014	63	Supplement 2	O-17		2013	Trinidad & Tobago	USA			South West Regional Health Authority, Trinidad and Tobago	Trinidad and Tobago Health Sciences Initiative (TTHSI), Diabetes Research Programme	Johns Hopkins School of Medicine, Baltimore, Maryland, USA					Cross-Sectional Study	Cross-sectional study		Cross-sectional study	115		Patients with tyoe 2 diabetes seen at outpatientsdiabetic clinics in Trinidad	Demographic, anthropometric and biochemical data		Sleep disorders/apnoea/short sleep	The prevalence of sleep apnoea was 14.8%. The percentage of patients with short sleep (< 7 hours) was 60.9%					Caribbean	International
442	D Ferguson-Saunders	Knowledge and awareness about sickle cell disease in mothers with positive prenatal sickle cell haemoglobinopathy screening test at the Princess Margaret Hospital and prevalence of sickle cell trait in this group	2014	63	Supplement 2	O-18		2012	Bahamas				Princess Margaret Hospital, Nassau, Bahamas							Cross-Sectional Study	Cross-sectional study		Cross-sectional study	183		Mothers with sickle cell at the Princess Margaret Hospital in Bahamas	Sickle cell status		Knowledge and awareness of sickle cell disease	One hundred and twenty-three (82%) mothers had no idea of their partner’s sickle cell status and 77 (50.9%) were unaware of the impact it could have on their infant if results were positive					Caribbean	In Country
443	C Saint-Martin	Universal newborn screening for haemoglobinopathies in Guadeloupe (French West Indies): Basis of a collaboration in the Caribbean area	2014	63	Supplement 2	O-19		1984 & 2011	France	Trinidad & Tobago			Caribbean Network of Researchers on Sickle Cell Disease and Thalassemia (CAREST), Guadeloupe, France							Laboratory Study	Programme Evaluation		Programme Evaluation	178428	Blood samples	Newborns in Guadeloupe and Tobago	Neonatal screening		Haemoglobinopathies	Haemoglobins and HbC frequencies were 0.098 and 0.036, respectively in Tobago and 0.042 and 0.013, respectively in Guadeloupe.					International	International
444	K Metivier	Attitudes toward receiving blood transfusions among clinic attendees in Trinidad	2014	63	Supplement 2	O-20			Trinidad & Tobago				Faculty of Medical Sciences, The University of the West Indies, St Augustine, Trinidad and Tobago							Cross-Sectional Study	Cross-sectional study		Cross-sectional study	400		Adult clinic attendees in Trinidad	Demographics		Knowledge and attitudes	mean knowledge score out of 16 was 8.1 ± 0.1 and was predicted by education level (p < 0.001) and occupation (p = 0.003)					Caribbean	In Country
445	K Chisholm	Attitudes toward blood donation: A 10-year follow-up study of residents of Trinidad and Tobago	2014	63	Supplement 2	O-21			Trinidad & Tobago				Faculty of Medical Sciences, The University of the West Indies, St Augustine, Trinidad and Tobago							Cross-Sectional Study	Cross-sectional study		Cross-sectional study	816		Resident of Central Trinidad aged 18-65 years		Result of study conducted 10 years earlier	Attitudes	donors were more knowledgeable than non-donors about donor criteria, use of donated blood and donation locations in both studies					Caribbean	In Country
446	K Lacey	The health of at-home and abroad Caribbeans	2014	63	Supplement 2	O-22			USA				Institute for Social Research, Ann Arbor, Michigan	Denison University, Department of Anthropology and Sociology, Granville, Ohio, USA						Cross-Sectional Study	Cross-sectional study		Cross-sectional study	4905		Jamaicans, Guyanese and Caribbean descendants residing in the USA	Geographic locations	Caribbean vs. American	Health status	The findings indicated that mental and physical health conditions varied by national context, with higher rates among Caribbeans living in the USA than in Guyana and Jamaica.					International	International
447	I Minus-Grimes	The impact of exercise on cognitive function in the elderly attending gerontology clinics, New Providence, Bahamas	2014	63	Supplement 2	O-23			Bahamas				The University of the West Indies School of Clinical Medicine and Research, Nassau, Bahamas							Clinica Trial	Clinical trial		Clinical trial	47		Elderly attending gerontology clinic in the Bahamas	Regular physical activity	No execise group	Cognitive and functional capacity	The mean mini-mental state examination (MMSE) scores in the EG varied from 26.04 at week one to 26.43 at week twelve. For the NEG, mean MMSE scores decreased from 22.84 to 22.74 by week twelve					Caribbean	In Country
448	S Kowlessar	Diagnosis of non-traumatic chest pain presentations to the Accident and Emergency Department at the San Fernando General Hospital, Trinidad and Tobago	2014	63	Supplement 2	O-24			Trinidad & Tobago				The University of the West Indies, St Augustine, Trinidad and Tobago							Retrospective Study	Audit		Audit	400		Patients 18 and older			Accuracu of non-traumatic chest pain diagnosis	Of all the patients admitted to the ward, the diagnosis was consistent with the A&E diagnosis for 63.9%, giving them a Kappa value of 0.33 (CI 95% 0.21, 0.42).					Caribbean	In Country
449	S Beharry	Comparison of asthma control using the Caribbean guidelines and patient perception of control	2014	63	Supplement 2	O-25			Trinidad & Tobago				The University of the West Indies, St Augustine, Trinidad and Tobago							Cross-Sectional Study	Cross-sectional study		Cross-sectional study	329		Adult asthmatics attending chest clinics in Trinidad	Patient perception of control	Guideline	CARPHA control guidelines	As per guidelines 25.5%, 29.2% and 45.3% of patients were completely, partially controlled or uncontrolled, respectively; corresponding respective perceived levels of control were 39.6%, 41.4% and 19%					Caribbean	In Country
450	S Moore	When a cough is not a cold: Healthcare seeking behaviours of asthmatic children’s caretakers in St Kitts and Nevis	2014	63	Supplement 2	O-27			USA	St. Kitts & Nevis			School of Medicine, University of Virginia, USA	Joseph N France General Hospital, St Kitts	Ministry of Health, Charlestown, Nevis					Cross-Sectional Study	Cross-sectional study		Cross-sectional study	76		Clinicians and parents in St. Kitts and Nevis		Clinicians views about parents knowledge	Parents knowledge of asthma	While parents and clinicians saw challenges to parents being educated on health topics like asthma, these challenges were not aligned					International	International
451	D Hamer	Spatial distribution of epidemiological cases of dengue fever in Suriname, 2001−2011	2014	63	Supplement 2	O-28		2001-2011	USA				Tulane University School of Public Health and Tropical Medicine, New Orleans, USA							Surveilanc	Surveillance		Surveillance			Confirmed cases of dengue fevers in Suriname	Location		Dengue cases	Chi-squared analysis indicated a statistically significant (p < 0.05) difference between age group, ethnicity and district and the frequency of DHF					International	International
452	W Hawkins	An assessment of mercury exposure for two vulnerable communities in Suriname, South America	2014	63	Supplement 2	O-30			USA	Suriname			School of Public Health and Tropical Medicine, Tulane University, New Orleans, USA	University of Suriname, Paramaribo, Suriname						Prospective Cohort Study	Cross-sectional study	Hair analysis	Cross-sectional study	59	Mercury	Families (only women & chidren) in at risk population for exposure in Suriname			Mercuryhair concentration	All samples were at or above the Environmental Protection Agency (EPA) reference dose for hair mercury concentration set at 1.0 µg/g					International	International
453	MS Forde	Review of potential health outcomes from exposure to contaminants of emerging concern in the Caribbean	2014	63	Supplement 2	O-31			Grenada				Utrecht University, Utrecht, The Netherlands							Laboratory Study	Lab based study		Lab based study	442	Maternal blood and urin samples	10 Caribbean countries		USA and Canada	Exposure to contaminants of special concern (pyrethroids, polybrominated diphenyl ethers (PBDEs), and bisphenol A (BPA) )	Bisphenol A was detected in 100% of all 10 Caribbean country samples with each Caribbean country having geometric mean concentrations that were higher than those measured in Canadian women					Caribbean	In Country
454	DRA Mans	Antiproliferative effects of Surinamese medicinal plants against warts in a human malignant melanoma cell line	2014	63	Supplement 2	O-32			Suriname	The Netherlands			Anton de Kom University of Suriname, Paramaribo, Suriname	Utrecht University, Utrecht, The Netherlands						Laboratory Study	Lab based study		Lab based study		cultured A-375 human malignant melanoma cells.	melanoma cells	Surinameses plant extracts	untreated controls	cell growth inhibition sulphorodamine B	The extracts from A curassavica and A occidentale inhibited the growth of the cells at the relatively low IC50 values of 18.2 ± 0.8 and 118.4 ± 18.9 µg/mL, respectively.					Caribbean	International
455	AS Dhanoo	Novel non-invasive procedures for early detection of diabetes mellitus in community-based samples	2014	63	Supplement 2	O-33			Trinidad & Tobago	USA			The University of the West Indies, St Augustine	Trinidad and Tobago Health Sciences Initiative (TTHSI), Diabetes Research Programme, Trinidad and Tobago	Johns Hopkins School of Medicine, Baltimore, Maryland, USA					Validity Study	Validation Study		Validation Study	166	Urine and blood samples	Adult patients diagnosed with type 2 diabetes from pernal health centre & family memebers without previously diagnosed diabetes in Trinidad	Non-invasive methods (photos and joint finger angles)	No diabetes diagnosis	Diabetes mellitus	Compared with the DM group, the NDM group was less comfortable with the traditional invasive procedures; blood draws rated least comfortable					Caribbean	International
456	P Suykerbuyk	Cross-sectional evaluation of the Finnish Diabetes Risk Score as a screening tool for undetected Type 2 diabetes and dysglycaemia in Aruba	2014	63	Supplement 2	O-34		2006	Aruba				Central Bureau of Statistics, Oranjestad, Aruba							Cross-Sectional Study	Validation Study		Validation Study	1565	Blood	Persons with undiagnosed type 2 diabetes and dysglycaemia in Aruba	Questionnaire		Diabetes and dysglycaemia	Fasting plasma glucose revealed the presence of unknown T2D in 12 (1.9%), impaired fasting glucose (IFG) in 31 (4.8%) and dysglycaemia (T2D + IFG) in 43 (6.7%) participants					Caribbean	In Country
457	J Rampersad	The association and diagnostic importance of NTproBNP and hsCRP in Type 2 diabetics in Trinidad	2014	63	Supplement 2	0-35			Trinidad & Tobago				The University of the West Indies, Kingston, Jamaica							Cross-Sectional Study	Case control study		Case control study	160	Blood samples	Type 2 diabetic patients and non-diabetics in Trinidad	Diabetes	Non-diabetic patients	N-terminal pro-brain natriuretic peptide (NT-proBNP) and high sensitivity C-reactive protein (hsCRP)	N-terminal pro-brain natriuretic peptide was found to be significantly different in the diabetic sample (128 ± 20.32) when compared to non-diabetics (70.13 ± 6.57; p < 0.043).					Caribbean	In Country
458	M Harris	Minimal improvement in management of diabetes in primary care in Jamaica, over two decades: A clinical audit	2014	63	Supplement 2	O-36		2012	Jamaica				The University of the West Indies, Kingston, Jamaica							Cross-Sectional Study	Audit		Audit	242		Diabetic patients in Jamaica in 2012 & 1995		Diabetes care in 1995	Quality of care	In 2012, 88% of patients were weighed within the last year compared with 43% in 1995. In 1995, sulphonylureas were used more often (88%) while in 2012 the metformin was more common					Caribbean	In Country
459	A Sobrian	The association of age, gender, ethnicity, family history, obesity and hypertension with Type 2 diabetes mellitus in Trinidad	2014	63	Supplement 2	O-37			Trinidad & Tobago				Departments of Preclinical and Paraclinical Sciences, Trinidad and Tobago							Case Control Study	Case control study		Case control study	293		Non-diabetecs and type 2 diabetics 18 years and older in Trinidad	Demographic and anthropometric	Non-diabetics	Dibetes mellitus	Cross tabulations revealed a significant difference between T2DM and age (p < 0.01), and between T2DM and family history, ethnicity, waist circumference and hypertension (p < 0.05)				cardiovascular	Caribbean	In Country
460	M Thorne	The distribution of respiratory viruses among severe cases of respiratory illness and their association with severe acute respiratory illnesses related deaths in Barbados	2014	63	Supplement 2	O-38		2013	Barbados				Epidemiology Unit, Ministry of Health, Barbados							Laboratory Study	Lab based study		Lab based study	333	influenza A, B, parainfluenza viruses, adenovirus and respiratory syncytial virus	severe cases of respiratory illnesses related deaths in Barbados			Respiratory viruses	Rhinovirus (41%), parainfluenza (19%) and human metapneumovirus [hMPV] (14%) were the predominant viruses isolated					Caribbean	In Country
461	P Cheddie	Prevalence and aetiological agents of urinary tract infections in long-term care facilities in Georgetown, Guyana	2014	63	Supplement 2	O-39			Guyana				Faculty of Health Sciences, University of Guyana, Turkeyen, Guyana							Cross-Sectional Study	Cross-sectional study		Cross-sectional study	137		Adults 50 years and older in long-term care facilities in Guyana	Demographic	Gender	Prevalence, aetiological agents	The overall prevalence of UTIs was 51.8% with that of females (58.6%) being greater than that of males (43.5%)...a total number of 80 organisms isolated					Caribbean	In Country
462	E Tyrell	Acinetobacter sp: Emerging as an increasing threat at a tertiary care hospital in Guyana	2014	63	Supplement 2	O-40		2008-2011	Guyana				University of Guyana, Turkeyen	Georgetown Public Hospital Corporation, Georgetown, Guyana						Laboratory Study	Lab based study		Lab based study	199	Isolates, Acinetobacter sp, specimen	Inpatients at Georgetown Oublic Hospital in Guyana			Drug resistance Acinetobacter sp	Out of 199 isolates, resistance to cefotaxime (94%) and ceftriaxone (88%) were the most common and resistance to imipenem (18%) was the least					Caribbean	In Country
463	K Knight	An investigation into the carriage of methicillinresistant Staphylococci on fomites at The University of the West Indies, Cave Hill Campus	2014	63	Supplement 2	O-41			Barbados				Faculty of Science and Technology, The University of the West Indies, Cave Hill, Barbados							Laboratory Study	Lab based study	MRSA-Screen latex agglutination test, cefoxitin disc diffusion assay	Lab based study	140	Isolates	Frequenty touched surfaces on a university campu in Barbados			methicillinresistant Staphylococcus aureus (MRSA)	There was a 32.9% isolation frequency of coagulase-negative Staphylococci from surfaces, with 52% exhibiting methicillin-resistance. Staphylococcus aureus was not isolated					Caribbean	In Country
464	C Ragin	Head and neck cancer trends in Trinidad and Tobago	2014	63	Supplement 2	O-42		1995 & 2007	USA	Trinidad & Tobago	Kenya		Fox Chase Cancer Center, Temple University Health System, Philadelphia, Pennsylvania, USA	frican Caribbean Cancer Consortium, USA	Dr Elizabeth Quamina National Cancer Registry of Trinidad and Tobago, Mt Hope, Trinidad and Tobago	City of Hope Medical Center, Duarte, California, USA	Caribbean Public Health Agency, Port-of-Spain, Trinidad and Tobago	Kenya Medical Research Institute, Nairobi, Kenya	The Feinstein Institute for Medical Research, New York, USA	Registry Based Study	Registry based study		Registry based study	742	Squamous cell cancers	Head and neck cancer cases diagnosed between 1995 & 2007 in Trinidad & Tobago		Incidence trends in the USA	Head and neck cancer	The majority (323, 43.5%) of TT patients had larynx or laryngeal cancer, were of African ancestry (296, 39.9%), with East Indians representing a significant minority (230, 31.0%)				cancer	International	International
465	J Ward	Human papillomavirus genotype distribution in cervical samples among vaccine naïve Barbados women	2014	63	Supplement 2	O-43			Barbados	Canada			The University of the West Indies, Cave Hill, St Michael, Barbados	Queen Elizabeth Hospital, St Michael, Barbados	Leptospira Laboratory, St Michael, Barbados	Saskatchewan Disease Control Laboratory, Regina, Canada				Cross-Sectional, Pre-vaccination, Randomized Study	Genetics	Luminexbased HPV polymerase chain reaction (PCR) genotyping method	Genetics	413	cytology specimens	Women ages 18-65 years in Barbados			HPV genotype	Human papillomavirus was detected in 33% (135/413) of the women overall (95% CI 32.7, 33.37), of which 70% (95/135) were high-risk types					Caribbean	International
466	I Gibson-Mobley	Factors of knowledge, attitudes and spirituality as predictors of breast cancer screening practices in Bahamian women	2014	63	Supplement 2	O-44			Bahamas				The College of The Bahamas, Nassau, Bahamas							Cross-Sectional	Cross-sectional study		Cross-sectional study	780		Bahamian women ages 18−70 years	t		Age, income, breast cancer knowledge, attitude, and spirituality	The participants scored low on knowledge (M = 7.13, SD = 2.23); attitude 7 to 35 M = 20.96, SD = 5.46), and breast cancer screening practices 97 to 181 (M = 143.29, SD = 14.51) scales.				cancer	Caribbean	In Country
467	M Gangar	The impact of prostate cancer on the health system in Trinidad	2014	63	Supplement 2	O-45			Trinidad & Tobago				The University of the West Indies, Faculty of Medical Sciences, Department of Paraclinical Sciences, Mt Hope, Trinidad and Tobago							Retrospective Cohort Study	Retrospective cohort study		Retrospective cohort study	396		Medical records of patients with prostate cancer aged 55 years and older in Trinidad			Clinical profile of prostate cancer	Adenocarcinoma and a Gleason score ≥ 7 were the main pathological features				cancer	Caribbean	In Country
468	G Avery	The epidemiology of an emerging epidemic of cancer in Nevis, St Kitts and Nevis	2014	63	Supplement 2	O-46		2002-2010	St. Kitts				University of Medicine and Health Sciences, St Kitts							Retrospective Cohort Study	Registry based study		Registry based study			Health records on cancer in Nevis			Cancer distribution	The main screening activities were for cervix and prostate. Both have seen an increase in uptake within the last five years.				cancer	Caribbean	In Country
469	A Richardson	Oncology training needs assessment for clinical healthcare workers in Trinidad and Tobago	2014	63	Supplement 2	O-47			Tobago				Trinidad and Tobago Health Training Centre	Department of Clinical Medical Science, The University of the West Indies, St Augustine;	Sangre Grande Hospital, San Fernando General Hospital, Trinidad and Tobago					Cross-Sectional	Cross-sectional study		Cross-sectional study	145		Clinical healthcare workers in Trinidad and Tobago			Training gaps	Knowledge scores were higher than competency scores in the three assessed areas of diagnosis, treatment, care and support.					Caribbean	In Country
470	R Noel	Anosognosia in HIV/AIDS at Tobago Health Promotion Clinic, 2003−2012	2014	63	Supplement 2	O-48		2003-2012	Trinidad & Tobago				Tobago Health Promotion Clinic (THPC), Scarborough, Tobago							Cross-Sectional	Cross-sectional study		Cross-sectional study	571		Patients with HIV disease attending THPC	HIV clinical characteristics		Anosognosia	One hundred and five patients were considered as initially being in denial; of these, 69 were diagnosed with anosognosia.					Caribbean	In Country
471	OP Adams	Understanding attitudes, barriers, and challenges in Barbados to partner notification for HIV and other sexually transmitted infections	2014	63	Supplement 2	O-49			Barbados	Canada			Faculty of Medical Sciences, The University of the West Indies, Cave Hill, Barbados;	Faculty of Health Sciences, Queen’s University, Ontario, Canada (retired)	Department of Family Medicine, McMaster University, Ontario, Canada					Qualitative Stdy	Qualitative study		Qualitative study	29		physicians, nurses, and representatives from governmental, youth, HIV, men’s, women’s, church, and private sector organizations			attitudes, barriers, and challenges to partner notification for sexually transmitted infections	The findings were that contract referral and provider referral were the most and least acceptable methods, respectively. Good counselling was required and physicians may have neither the skill nor time					Caribbean	International
472	SR Carroll	Attitudes of Public Hospitals Authority physicians in New Providence, Bahamas, toward persons living with HIV/AIDS	2014	63	Supplement 2	O-50			Bahamas				Department of Family Medicine, The University of the West Indies School of Clinical Medicine and Research, Bahamas							Not stated	Cross-sectional study		Cross-sectional study	134		Physicians based at Public Hospital Authority in Bahamas	Demographics and knpwledge		Attitudes	Regarding HIV/AIDS knowledge, 53.7% claimed they were very knowledgeable and at least 92% demonstrated “good” HIV/AIDS knowledge. HIV/AIDS-related training was received by 61.2%					Caribbean	In Country
473	A Lum Lock	Assessment of training to reduce stigma and discrimination among healthcare providers in Trinidad and Tobago	2014	63	Supplement 2	O-51		2010-2011	Trinidad & Tobago				Trinidad and Tobago Health Training Centre	Faculty of Medical Sciences, The University of the West Indies, St Augustine, Trinidad and Tobago						Cross-Sectional	Quasi-experimental		Quasi-experimental	251		Healthcare providers who received training in stigma and discrimination in Trinidad and Tobago	Trainin in stigma and descrimination		Knowedge, attitude, and behaviour	75% responded correctly to all knowledge questions on HIV transmission, treatment and risk; 52% of HCPs scored > 75% on attitudes and 78% of HCPs > 75% on behaviours					Caribbean	In Country
474	C Greaves,	Monitoring viral load, CD4 and outcome in pregnant women in Barbados	2014	63	Supplement 2	O-52		2003-2012	Barbados				Ladymeade Reference Unit	Ministry of Health; Queen Elizabeth Hospital, Barbados						Retrospective Descriptive Study	Retrospective cohort study		Retrospective cohort study	233	Viral load, CD4	HIV infected pregnant women at the Ladymeade Reference Unit in Barbados	Antiretrovirals therapy		Viral loads, CD counts death and pregnancy outcome	72 (41.9%) women had one VL, 64 (37.2%) had two VLs, and 36 (20.9%) had > 2 VLs. CD4 count analysis revealed that 74 (43.5%) of the women had one CD4, 63 (37.1%) had two and 33 (19.4%) had three or more CD4s					Caribbean	In Country
475	RC Landis	HIV viral load trends in Organization of Eastern Caribbean States utilizing the LadyMeade Reference Unit Laboratory referral service in Barbados	2014	63	Supplement 2	O-53		2009-2012	Barbados				Chronic Disease Research Centre, The University of the West Indies, Barbados	Ladymeade Reference Unit, Ministry of Health, Barbados						Laboratory Study	Lab based study	PCR	Lab based study		Viral load	Samples from countries within the Organization of Eastern Caribbean States	Time		Viral load trends	A steady growth in the referral service was recorded, from 295 samples in 2009 to 878 samples in 2012.					Caribbean	In Country
476	RJ Bridgelal-Nagassar	Medication adherence and health insurance/health benefit in adult diabetics in Kingston, Jamaica	2014	63	Supplement 2	0-54			Jamaica				Department of Microbiology, The University of the West Indies, Kingston, Jamaica							Cross-Sectional	Cross-sectional study		Cross-sectional study	260		Adult diabatic patitents aged 18 years and older in Kingston, Jamaica	Health insurance		Medication adherence measured by self report	Of the adherent patients, 79.6% had health insurance/health benefits, compared with 64.6% of the non-adherent patients					Caribbean	In Country
477	S Keizer Beache	Exploring the attitudes that influence the non-urgent patient utilization of the Accident and Emergency Department in St Vincent and the Grenadines: A qualitative interview study	2014	63	Supplement 2	O-55		2013	Barbados				Faculty of Medical Sciences, The University of the West Indies, Cave Hill, Barbados							Qualitative Study	Qualitative study		Qualitative study	12		Accident and emergency department patients at the Milton Cato Memorial Hospital (MCMH) in Kingstown, St Vincent and the Grenadines			Attitudes that influence non-urgent use of A&E	The study found, first, that Vincentians automatically choose to visit the AED because it is a custom.					Caribbean	In Country
478	LKT Boppana	User satisfaction survey in the Accident and Emergency Department at a major hospital in Trinidad	2014	63	Supplement 2	O-56			Trinidad & Tobago				Faculty of Medical Sciences, The University of the West Indies, Mt Hope Campus	Department of Clinical Medicine, Port-of-Spain General Hospital, Port-of-Spain, Trinidad and Tobago						Cross-Sectional	Cross-sectional study		Cross-sectional study	200		Patients in accident and emergency department in qa mojor hospital in Trinidad			Patients satifaction of service	Eighty-four per cent of patients (n = 166) reported being at least adequately attended by the receptionist, while 20% (n = 39) spent more than three hours waiting to be seen					Caribbean	In Country
479	Thomson	A needs assessment of disabled people living in Nevis	2014	63	Supplement 2	O-57			Netherlands	St. Kitts & Nevis	Aruba		Enablement, Alphen aan de rijn, The Netherlands	Eureka Health Services, Charlestown, St Kitts and Nevis	Ministry of Public Health, Aruba					Cross-Sectional	Case control study		Case control study	70		Persons with and without disabilities in Nevis	Disability	Persons without disabilities	Needs of persons with disability	There was a lack of accommodating transportation services, there were inaccessible building structures, negative social attitudes, difficulty in finding employment, a lack of policies directed to the needs of PWD and a lack of services available for PWD					International	International
480	S Maharaj	The proper use of pharmaceuticals amongst elderly persons suffering from Metabolic Syndrome X	2014	63	Supplement 2	O-58			Trinidad & Tobago				The University of the West Indies, Faculty of Medical Sciences, St Augustine, Trinidad and Tobago							Not stated	Cross-sectional study		Cross-sectional study	300		Persons suffering from metabolic syndrome X ages 65 and above at two hospitals in Trinidad	Education, culture beliefs and knowledge		proper medication use	Overall, 34.7% were unaware of the function of their medication and 72.3% were unaware of possible side effects; 25% felt they were taking too many medications; 17% were less inclined to comply due to large quantity					Caribbean	In Country
481	K Mungrue	A Geographic Information System-based analysis of syphilis in Trinidad: Applying new technologies to an old disease	2014	63	Supplement 2	O-59		2003-2012	Trinidad & Tobago				The University of the West Indies, Faculty of Medical Sciences, St Augustine, Trinidad and Tobago							Not stated	Surveillance		Surveillance			Laboratory confirmed syphilis cases diagnosed at the Queen's Park Counselling Centre in Trinindad	Place		Epidemiological features of syphilis	Young men and particularly young women of childbearing age 15−35 years living in urban high density populations were commonly infected					Caribbean	In Country
482	R Abdullah	A review of health information systems at selected health institutions in Trinidad and Tobago	2014	63	Supplement 2	O-60		2013	Trinidad & Tobago				Faculty of Medical Sciences, The University of the West Indies, St Augustine, Trinidad and Tobago							Not stated	Programme Evaluation		Programme Evaluation	15280		Selected health institutions in Trinidad & Tobago			Effectiveness of health information system	Three institutions employ a manual HIS; the fourth, a partial electronic system. International Classification of Diseases (ICD-10) coding occurs in hospitals, but not at health centres;					Caribbean	In Country
483	S Quesnel-Crooks	National cause-of-death data in the English- and Dutch-speaking Caribbean, 2000−2010: A quality assessment	2014	63	Supplement 2	O-61		2000-2010	Trinidad & Tobago				Caribbean Public Health Agency (CARPHA), Port-ofSpain, Trinidad and Tobago							Not stated	Reliability Study		Registry based study			Caribbean Public Health Agency regional cause-of-death database reported in the English and Dutch speaking Caribbean	Country, year, age group		Quality of reports	Among all deaths attributed to garbage codes, the reporting of intermediate causes of death were most frequent for 18 of the 21 countries.					Caribbean	In Country
484	C Chin	Misalignment of perceived weight with actual body mass index in The Bahamas	2014	63	Supplement 2	O-62		2007-2008	Bahamas				The University of the West Indies, School of Clinical Medicine and Research, Bahamas							Prospective Case not reveiew	Cross-sectional study		Cross-sectional study	674		Bahamian attending internal medicine practices in Bahamas	Perceived weight		BMI category	Of 230 obese, 11.3% claimed obesity, 70.0% overweight, 1.3% big boned and 17.4% normal weight.					Caribbean	In Country
485	S Pooransingh	Acanthosis nigricans is associated with higher waist circumference and body mass index in adolescent children in Trinidad	2014	63	Supplement 2	O-63			Trinidad & Tobago				Faculty of Medical Sciences, The University of the West Indies, St Augustine, Trinidad and Tobago							Cross-Sectional	Cross-sectional study		Cross-sectional study	296		Adolescent children aged 11-16 years from secondary schools in Trinindad	Obesity (Waist circumference and BMI)		Acanthosis nigricans	Body mass index for age and waist circumference in tertiles were both significantly associated with AN (p < 0.001)					Caribbean	In Country
486	I Granderson	Healthy eating practices: Perceptions, facilitators and barriers among caregivers of primary school children in North East Trinidad	2014	63	Supplement 2	O-64		2012	Trinidad & Tobago				Faculty of Food and Agriculture, The University of the West Indies, St Augustine, Trinidad and Tobago							Not stated	Qualitative study		Qualitative study	23		Primary school children caregiver/parents in Trinidad			Perceptions, facilitators and barriers to healthy eating	They also acknowledged that food cost and availability, parent’s inability to influence children to consume fruits and vegetables					Caribbean	In Country
487	M Tromp	Nutrition and physical activity among youth aged 12−19 years in Aruba – Findings from the Youth Health Survey 2012	2014	63	Supplement 2	O-65			Aruba				Epidemiology and Research Unit, Policy Section, Department of Public Health, Aruba							Survey	Cross-sectional study		Cross-sectional study	4765		Public school youths aged, 12-19 years in Aruba			Nutrition and physical activity	72.3% consumed fruits, (F 70.8%, M 74.0%) and 82.1% consumed vegetables (F 81.1%, M 83.1%) one or more times per day during the previous week.					Caribbean	In Country
488	TE Maitland	Trends in obesity and other cardiovascular disease risk factors among elementary school children in the Turks and Caicos Islands (2008 – 2013)	2014	63	Supplement 2	0-66		2008-2013	Turks & Caicos Islands				Ministry of Health and Human Services, Turks and Caicos Island							Cross-Sectional	Cross-sectional study		Cross-sectional study	1977		Elementary school children in Turks and Caicos Islands			Risk factors for obesity and cardiovascular diseases	Overall, 6% had elevated BP, which included more overweight/obese than normal/underweight (10% vs 4%; p = 0.001); 22% and 18% consumed ≥ 1 serving of fruits or vegetables daily, respectively				cardiovascular	Caribbean	In Country
489	TE Maitland	Improving trend in anaemia status of Turks and Caicos elementary school children across the decades	2014	63	Supplement 2	O-67		1974-2013	Turks & Caicos Islands				Ministry of Health and Human Services of the Turks and Caicos Islands							Cross-Sectional	Cross-sectional study		Cross-sectional study	788		High school children in Turks and Caicos Islands	Demography		Anameia trends	Among the cohorts there was a significant (p < 0.05) increasing trend of mean Hb, ranging from 12.70 ± 0.98 g/dL (2008) to 13.37 g/dL (2013) with concomitant, significant (p < 0.05) decrease in mild anaemic (Hb 10.00–12.00 g/dL) cases (20.2% in 2008 to 6.8% in 2013)					Caribbean	In Country
490	A Carrington	The epidemiology of cancers in Trinidad and Tobago	2014	63	Supplement 2	P-1			Trinidad & Tobago				University of Trinidad and Tobago, O’Meara, Arima, Trinidad and Tobago							Descriptive Cross-Sectional Study	Cross-sectional study		Cross-sectional study	1064		Patients attending the National Radiotherapy Centre in Trinindad	Demography		Cancers	The most common cancer type was breast (36.7%), followed by uterine and colon (10.7% and 9.3%, respectively)				cancer	Caribbean	In Country
491	T Christian	Barbadian women’s attitudes toward and knowledge of cervical cancer screening: An interview study	2014	63	Supplement 2	P-2			Barbados											Qualitative Study	Qualitative study		Qualitative study	14		Female patients aged 20-60 years old who attended selected polyclinic in Barbados			Attitudes toward routine cervical cancer screening and knowledge of pap test	The women displayed limited cervical cancer awareness				cancer	Caribbean	In Country
492	B Cooper	Knowledge, attitudes and beliefs toward Papanicolaou smear testing among women attending the outpatient clinics in Nassau, The Bahamas	2014	63	Supplement 2	P-3			Bahamas				Department of Family Medicine, The School of Clinical Medicine and Research, Bahamas							Cross-Sectional	Cross-sectional study		Cross-sectional study	255		Women aged 18-65 of different sociodemographic backgrounds attending outpatient clinics in Bahamas	Sociodemography		Knowledge, attitudes and beliefs	The majority (91.6%) had a Pap smear done while 87.1% had a screening within the last five years. More than a third (38.1%) correctly answered the knowledge-based questions.					Caribbean	In Country
493	K Ashing	Examining the influence of stigma on Pap testing among women in Trinidad and Tobago	2014	63	Supplement 2	P-4			USA	Trinidad & Tobago			City of Hope National Medical Center, Duarte, CA, USA	The University of the West Indies, St Augustine, National Cancer Registry of Trinidad and Tobago	The Ministry of Health; Trinidad and Tobago					Not stated	Cross-sectional study		Cross-sectional study			Women from Trinidad	Stigma		Factors that influence pap testing	In the logistic regression model, CCA stigma independently predicted having received a Pap test in the past three years (p < 0.05)					International	International
494	A Carrington	A retrospective review of demographics of breast cancer patients at the National Radiotherapy Centre, St James, Trinidad	2014	63	Supplement 2	P-5			Trinidad & Tobago				University of Trinidad and Tobago, O’Meara, Arima, Trinidad and Tobago							Retrospective Study	Case series		Case series	653		Patients being treated at the National Radiotherapy Centre in Trinidad and Tobago			Demographics, family history	The most common ethnicity found within this group was Afro-Trinidadian (47.5%).				cancer	Caribbean	In Country
495	P Alexander-Delpech,	The relationship between health beliefs and beliefs about breast self-examination among Grenadian women	2014	63	Supplement 2	P-6			USA	Grenada			Barry University, Miami, Florida	St George’s University, Grenada, West Indies						Cross-Sectional	Cross-sectional study		Cross-sectional study	110		Women ages 20-65 years with no previous diagnosis of breast cancer in Grenada			perceived susceptibility of breast cancer, seriousness of breast cancer, benefits of breast self-examination (BSE) and barriers to BSE	Among the women surveyed, 63% disagreed that they are susceptible to breast cancer; 49% agreed that breast cancer is serious				cancer	International	International
496	A Carrington	Smoking and alcohol use as a risk factor for breast cancer incidence among patients at the National Radiotherapy Centre, St James, Trinidad and Tobago	2014	63	Supplement 2	P-7			Trinidad & Tobago				University of Trinidad and Tobago, O’Meara Road, Arima, Trinidad and Tobago							Retrospective Study	Case series		Case series	233		Patients being treated at the National Radiotherapy Centre in Trinidad and Tobago			History of alcohol use and smoking	Most patients in this sample did not have a history of smoking (79.0%) or alcohol use (63.0%); 5.6% of the sample admitted to a history of both smoking and alcohol use;				cancer	Caribbean	In Country
497	S Persaud	Prostate-specific antigen based screening in the AfroCaribbean male: A survey of urologists	2014	63	Supplement 2	P-8			Trinidad & Tobago	Jamaica			San Fernando General Hospital, San Fernando, Trinidad and Tobago	Department of Surgery, University Hospital of the West Indies, Kingston, Jamaica						Cross-Sectional Study	Cross-sectional study		Cross-sectional study	40		Regional urologists from nine Caribbean countries	Country		Attitudes, belief and practices aroung PSA screeining	Most urologists (20/66.7%) believed that PSA-based screening has positively impacted survival in their population and 23 (76.7%) supported PSA-based screening in the Afro-Caribbean male					Caribbean	Caribbean
498	S Wright	The prevalence of use of natural products among prostate cancer patients in Jamaica: A cross-sectional study	2014	63	Supplement 2	P-9			Jamaica				Department of Biochemistry	Department of Surgery, Radiology, Anaesthesia and Intensive Care, Faculty of Medical Sciences, The University of the West Indies, Kingston 7, Jamaica						Cross-Sectional Study	Cross-sectional study		Cross-sectional study	200		Men with prostate cancer attending urology clinics at the University of the West Indies, Jamaica			Use and types of natural products	Seventy-one per cent (81/114) of the patients taking natural products started doing so after their diagnosis. Guinea hen weed (botanical) was the most commonly used natural product accounting for 89.5% (94/105) of the responses				cancer	Caribbean	In Country
499	R Pattron	Waiting times along the lung cancer management pathway	2014	63	Supplement 2	P-10		2009-2011	Trinidad & Tobago				The University of the West Indies, St Augustine, Trinidad and Tobago							Audit	Audit		Audit	190		Lung cancer patients aged 45-75 years old in Trinidad and Tobago			Quality of care	of 32 patients in whom it was possible to calculate this wait time, 26 (81%) were within the 14-day limit; from the time from GP/health centre referral to first treatment, of 53 patients, 23% were within the 62-day limit				cancer	Caribbean	In Country
500	TH Bobb	Pilot STEPS non-communicable disease risk factor survey among secondary school teachers in urban St Vincent and the Grenadines	2014	63	Supplement 2	P-11			Barbados				The University of the West Indies, Cave Hill, Bridgetown, Barbados							Cross-Sectional Study	Cross-sectional study		Cross-sectional study	257		Urban secondary teachersin Kingstown, St. Vincent	Pilot survey		Obesity and other Chronic diseases and thier risk factor	The prevalence of raised blood pressure was 8.7%: 7.5% females and 12.1% males. Obesity rates were 31.9% among females and 27.8% among males					Caribbean	In Country
501	K Gordon-Boyle	Using gender analysis of alcohol use to reduce chronic diseases among Amerindians in Guyana	2014	63	Supplement 2	P-12			Guyana	Jamaica			Ministry of Health, Georgetown, Guyana	Institute for Gender and Development Studies, Mona Unit, The University of the West Indies; Kingston, Jamaica						Not stated	Qualitative study		Qualitative study	25		Amerindians from Guyana	Gender, geographic location		Non-communicable disease and alcohol abuse	Ministry of Health’s NCD data showed that cardiovascular disease is the leading cause of death for Amerindian males					Caribbean	Caribbean
502	A Hotchandani	Improving chronic patient compliance with medication using monthly blister packing	2014	63	Supplement 2	P-13			Belize				Mercy Clinic-NHI, 1955 Mercy Clinic, Belize City, Belize							Not stated	Intervention		Intervention	27		Geriatric patients with high index of suspicion/confirmed non-compliance in Belize	Prepackaged monthly blister pack		medication compliance	After the first visit there was 56% compliance, by the last visit compliance increased to 82%.					Caribbean	In Country
503	A Smith	Cultural factors and dietary adherence in haemodialysis patients in Antigua and Barbuda	2014	63	Supplement 2	P-14			Grenada				Department of Public Health and Preventive Medicine, St George’s University, Grenada							Cross-Sectional Study	Qualitative study		Qualitative study	61		Haemodialysis adult patients Antigua and Barbuda			Attitudes to renal diet	Culturally, many dishes were named. A strong sense of closeness to local dishes was identified. Several techniques were used to incorporate these dishes as meals					Caribbean	In Country
504	EJ Williams	The influence of knowledge and self-efficacy on Bahamian women’s adherence to a hypertensive medication regime	2014	63	Supplement 2	P-15			Bahamas				The College of The Bahamas. Nassau, Bahamas							Cross-Sectional Study	Cross-sectional study		Cross-sectional study	322		Women 25-65 years old in Bahamas	Knowledge and self-efficacy		Adherence to hypertensive treatment	The age of the participants, educational achievement, the number of years diagnosed (10 years or more), and a family history of hypertension significantly impacted women’s ability to adhere to a medication regime					Caribbean	In Country
505	D Bain	Pharmacologic adherence to the Joint National Committee VII Guidelines amongst family physicians at a family medicine clinic, Nassau, Bahamas	2014	63	Supplement 2	P-16		2013	Bahamas				Public Hospital Authority, Department of Family Medicine, The University of the West Indies, Nassau, Bahamas							Audit	Audit		Audit	300		Family physicians patient's medical records at Agape Clinic in Bahamas			Adherence to hypertension guidelines	Stage 1 and 2 hypertensive patients were adequately covered with diuretic classes, but less than 50% of each group assessed was on a CCB				cardiovascular	Caribbean	In Country
506	T Mallampati	Lifestyle assessment of patients with Type 2 diabetes in Georgetown, Guyana and in South India, May–August, 2012	2014	63	Supplement 2	P-17		2012	Guyana				Faculty of Health Sciences, University of Guyana, Georgetown, Guyana							Not stated	Cross-sectional study		Cross-sectional study	100		Persons 30 years and older diagnosed with type 2 diabetes from Guyana and South India			Lifestyle practices, general health status and healthcare utilization	Among participants, 63% engaged in physical activity for less than three hours per week. Mean value for respondent’s confidence in choosing appropriate foods to eat was 5.37 (SD ± 2.19)					Caribbean	In Country
507	I Moore	Lifestyle, quality of sleep and cardiovascular risk of Type 2 diabetic subjects	2014	63	Supplement 2	P-18			Trinidad & Tobago				Faculty of Medical Sciences, The University of the West Indies, St Augustine, Trinidad and Tobago							Not stated	Cross-sectional study		Cross-sectional study	150		Patients with diabetes at hospitals and health centres in Trinindad	Lifestyle, quality of sleep,		cardiovascular risk	Approximately 50% of males had an intermediate risk (10−20%) for CVD within 10 years. Approximately 75% of women had a low percentage chance of developing CVD.				cardiovascular	Caribbean	In Country
508	K Mungrue	The occurrence of pre-diabetes among patients in a primary care setting in Trinidad	2014	63	Supplement 2	P-19			Trinidad & Tobago				Faculty of Medical Sciences and Eric Williams Medical Sciences Complex, Mt Hope, Trinidad and Tobago							Prospective Cross-Sectional Study	Case series		Case series	44	Fasting plasma HbA1C cholesterol, lipid profiles	Patients in primary care setting in Trinindad	BMI and cholesterol		Pre-diabetes	Twentythree of the sampled females were over the normal weight for their height and of the eight pre-diabetic females, 75% had a waist circumference of > 102 cm, signifying abdominal obesity					Caribbean	In Country
509	LJ Esprit	Prevalence and predictors of depression in adults with Type 2 diabetes in St Maarten in 2013	2014	63	Supplement 2	P-20			Barbados	St. Maarten			The University of the West Indies, Cave Hill, Bridgetown, Barbados	Ministry of Public Health, Social Development and Labour, Philipsburg, St Maarten						Cross-Sectional Study	Cross-sectional study		Cross-sectional study	190		Patients with types 2 diabetes from large private physician clinics	Demographic and health indices	depressed and Non-depressed groups	Depression	Forty-two participants (22%) screened positive for depression. Only 42.9% of depressed participants had both financial and emotional support compared to 58.1% in the non-depressed group, (p-value = 0.08)					Caribbean	Caribbean
510	C Boston	Trisomy 21 and diabetes: Assessing the risk of diabetes in persons with Down syndrome < 20 years in special schools in Guyana	2014	63	Supplement 2	P-21			Guyana				University of Guyana, Georgetown, Guyana								Cross-sectional study		Cross-sectional study			Children less than 20 years old with down syndrome in Guyana			Risk of diabetes	Thirty-eight per cent of children with Down syndrome were at risk of becoming diabetic, having blood glucose levels above 140 mg/dL					Caribbean	In Country
511	S Halilu Bawa	The magnitude of macro and micronutrient deficiencies in paediatric oncology patients aged 2−18 years	2014	63	Supplement 2	P-22			Trinidad & Tobago				The University of the West Indies, St Augustine, Trinidad and Tobago	Faculty of Human Nutrition and Consumer Sciences, Warsaw University of Life Sciences						Not Stated	Case series		Case series	25		Paediatric oncology patients aged 2-18 years old in Trinidad			Nutritional habits	The intakes of all macro and micronutrients were lower than the recommended values, except for fat and vitamin C. Generally, the diet consumed by most patients was poor and none used dietary supplements.					Caribbean	In Country
512	EJ Armour-Laville	Infant feeding patterns, body mass index and missing data: A mixed methodological assessment in the public health clinics in Nassau, Bahamas	2014	63	Supplement 2	P-23			Bahamas				Department of Family Medicine, Faculty of Medicine, The University of the West Indies, Nassau, Bahamas							Mixed-Methods Study	Retrospective cohort study		Retrospective cohort study	396		Infant from public child health clinics in Bahamas		Breastfed versus formula fed	Risk of childhood obesity	At four months, 60.3% were breastfed. The normal weight children fed only formula at four months had a BMI 1.308 (+ 0.531) kg/m2 lower than those breastfed only (p = 0.014).					Caribbean	In Country
513	F Lutchmansingh	Comparisons of body shape perceptions with measures of body mass among adolescents in Trinidad	2014	63	Supplement 2	P-24			Trinidad & Tobago				Faculty of Medical Sciences, The University of the West Indies, St Augustine, Trinidad and Tobago							Cross-Sectional Study	Cross-sectional study		Cross-sectional study	293		Adolescents aged 11-16 years in Trinidad	Self perceived bydy shape	Gender	BMI	More boys (65.9%) accurately self-perceived body shape comparative to their actual BMI than girls (46.8%). Girls overestimated their body shape (47.6%) by selecting silhouettes categorized as bigger than their actual BMI					Caribbean	In Country
514	S Jankie	Acute toxicity of non-ionic surfactant vesicles (niosomes) in a Sprague Dawley rat model	2014	63	Supplement 2	P-25			Trinidad & Tobago	USA			School of Veterinary Medicine, Faculty of Medical Sciences, The University of the West Indies, St Augustine, Trinidad and Tobago	Department of Biopharmaceutical Sciences, College of Pharmacy, Roosevelt University	College of Pharmacy, Sullivan University, Louisville, Kentucky, USA					Not Stated	Lab based study		Lab based study			Sprague Dawley rat model	Non-ionic surfactant vesticles via intraperitoneal (IP)	Single and multiple dosing	Toxicity and mortality	The trials had no treatment related deaths and no toxic signs					Caribbean	International
515	KR Quimby	Mood, pain intensity and pain relief in sickle cell disease	2014	63	Supplement 2	P-26			Barbados				Tropical Medicine Research Institute, The University of the West Indies	Haematology Department, Queen Elizabeth Hospital, Barbados						Not Stated	Cross-sectional study		Cross-sectional study	31		Persons with homozygous sickle cell disease who experienced a painful crisis in the last year in barbados	Mood		pain intensity and pain relief	The correlation between the groups did not differ when stratified by treatment place.					Caribbean	In Country
516	M Suite	Sunscreen use among patients in two private dermatology practices in North Trinidad	2014	63	Supplement 2	P-27			Trinidad & Tobago				Specialist Centre, Port-of-Spain, Trinidad and Tobago							Not Stated	Cross-sectional study		Cross-sectional study	277		New patients attending two private dermatology practice in Trinidad	Demographics		Knowledge and practice	While 39.4% knew that sunscreens prevent sun damage, only 7.6% mentioned skin cancer risk. Of the 93 non-sunscreen users, 54.8% believed they did not need it.					Caribbean	In Country
517	A Jaggat	The knowledge, attitudes and practices of women who have attempted to terminate their pregnancies	2014	63	Supplement 2	P-28			Trinidad & Tobago				The University of West Indies, and Eric Williams Sciences Complex, Mt Hope, Trinidad and Tobago							Prospective Study	Cross-sectional study		Cross-sectional study	168		Patients at the obstetrics and guynaecological ward who did and did not attempt abortions in Trinindad		Patients who did not attempt abortion	Knowledge, views and practices of contraception and reasons for abortion	Most women who attempted abortions (38.9%) felt that they were “not ready to be a parent” and 59.2% used misoprostol (Cytotec) to induce their pregnancies.					Caribbean	In Country
518	S Allen	Obstetric characteristics and outcomes of pregnancies in a selected hospital in South Trinidad for the period 2008−2012	2014	63	Supplement 2	P-29		2008-2012	Trinidad & Tobago				Faculty of Medical Sciences, The University of the West Indies, St Augustine, Trinidad and Tobago							Retrospective Study	Retrospective cohort study		Retrospective cohort study	340		Teenage mothers 13-19 years old and non-teenage mother 25-35 years old from a public general hospital in Trinidad		Teenager and adult women	Pregnancy outcomes (C-sectio, low birth, weight infection)	Teenagers also had increased rates of vaginal infections, lower segment Caesarean section, forceps deliveries, preterm deliveries, low birthweight and apgar score in infant and less neonatal unit admissions.					Caribbean	In Country
519	K Mungrue,	The epidemiology of fetal macrosomia and outcomes in a major teaching hospital in Trinidad	2014	63	Supplement 2	P-30		2010-2011	Trinidad & Tobago				The University of the West Indies, Faculty of Medical Sciences, Mt Hope	Port-of-Spain General Hospital, Trinidad and Tobago						Not Stated	Case series		Case series			All babies born at the Port-Of-Spain General Hospital in 2010 & 2011 in Trinidad			obsterics outcomes	The incidence of fetal macrosomia was 5.4% in 2010 and 3.9% in 2011.					Caribbean	In Country
520	Taylor	Knowledge, attitudes and practice related to depression management among physicians employed at the Public Hospitals Authority, Nassau, Bahamas	2014	63	Supplement 2	P-31			Bahamas				The Public Hospitals Authority, Nassau, Bahamas							Cross-Sectional Descriptive Study	Cross-sectional study		Cross-sectional study	110		Physicians employed by the Public Hospital Authority in Bahamas	Speciality and Demographics		Knowledge , attitudes and practices	Overall, participants had poor knowledge regarding depression, moderately stigmatizing attitudes, but good management of depression					Caribbean	In Country
521	L Toussaint	Religiousness and suicide in an adolescent sample from Trinidad and Tobago	2014	63	Supplement 2	P-32		2008	Trinidad & Tobago	USA			University of the Southern Caribbean, Trinidad and Tobago	University of Michigan, Michigan, USA	Alabama State University, Alabama, USA					Not Stated	Cross-sectional study		Cross-sectional study	4448		Adolescents in Trinidad	religiousness		suicide ideation	Connections were observed between religiousness and suicide.					Caribbean	International
522	D Minott	Developing a psychosocial curriculum for the Caribbean	2014	63	Supplement 2	P-33			Jamaica				UWI-Caribbean HIV/AIDS Regional Training (CHART) Network, The University of the West Indies, Kingston, Jamaica							Needs Assessment	Cross-sectional study		Cross-sectional study	162		Eleven Caribbeam countries			Perception of needs for psychosocial curriculum	Twenty-four healthcare workers participated in the workshop					Caribbean	In Country
523	M Townsend	An outcome evaluation of training for nursing faculty to integrate HIV themes into the nursing curriculum	2014	63	Supplement 2	P-34			Jamaica				UWI-Caribbean HIV/AIDS Regional Training (CHART) Network, The University of the West Indies, Kingston, Jamaica							Outcome evaluation	Prospective cohort study		Programme Evaluation	20		Jamaican nursing educators who were trained in HIV teaching strategies	Training programme		Experience with programme	Twelve educators indicated a greater level of comfort to teach HIV-related topics.					Caribbean	In Country
524	HF Al-Bayaty	Knowledge and attitudes of Trinidadian dental students toward HIV/AIDS patients	2014	63	Supplement 2	P-35			Trinidad & Tobago				The University of the West Indies, Faculty of Medical Sciences, Champs Fleurs, Trinidad and Tobago							Not Stated	Cross-sectional study		Cross-sectional study	182		Dental students and dental surgery assistants in Trinidad			Knowledge and attitudes	The major concern when treating patients with HIV/AIDS was that of infection (25%)					Caribbean	In Country
525	N Rambarran	An exploration of the perspectives and experiences of general practitioners in Barbados in relation to lesbian, gay, bisexual and transgendered patients	2014	63	Supplement 2	P-36			Barbados				London School of Hygiene and Tropical Medicine, Bridgetown, Barbados							Qualitative Study	Qualitative study		Qualitative study	10		Barbadian general practioners			Perspective on LGBT patients	Themes identified concerned physician communication, LGBT invisibility, disclosure and sexual minorities as ‘abnormal’					Caribbean	In Country
526	A Lum Lock	Perceptions of care among HIV-positive patients attending a clinic in South Trinidad	2014	63	Supplement 2	P-37			Trinidad & Tobago				Trinidad and Tobago Health Training Centre	Faculty of Medical Sciences, The University of the West Indies, St Augustine, Trinidad and Tobago						Not Stated	Cross-sectional study		Cross-sectional study	409		HIV positive patients attending a clinic in Trinidad			Perception of care	Seventy per cent of patients reported that the reasons they attended this particular facility was because they liked and trusted their HCPs, 69% because they received good service and 68% because they got confidential service.					Caribbean	In Country
527	F Bonja	The renal function test profile of HIV-positive patients before and after initiation of highly active antiretroviral therapy in St Paulo’s General Hospital	2014	63	Supplement 2	P-38			Ethiopia				Addis Ababa University, College of Health Science, Ethiopia							Retrospective Cohort Study	Retrospective cohort study		Retrospective cohort study	380		HIV infected patients aged 19-68 years old, who take highly active antiretroviral therapy (HAART) and visits St. Paulo's general hospital lab for renal function testing	Treatment	Before and after	Renal profile	The number of patients with abnormal creatinine and urea increased from before they started HAART to when they were measured in subsequent visits					International	International
528	H Skervin	Efficacy in a community-based approach to genderbased violence and HIV/AIDS intervention	2014	63	Supplement 2	P-39			Grenada				Grenada National Organization of Women, St George’s, Grenada							Systematic Analysis	Qualitative study		Report			Grenadian community	Civil society intervention project		Effectiveness of approaches to gender based violence and HIV	Whereas the civil society approach reflects that relationship between the two ublic health problems are mutually reinforcing and comprehensively conditioned by geo-social demographics, the national approach maintains a tenuous link generally anchored in discourse on the scale of incidences.					Caribbean	In Country
529	OP Adams	Understanding attitudes, barriers and challenges in Barbados to disease notification for HIV and other sexually transmitted infections: A qualitative study	2014	63	Supplement 2	P-40			Barbados	Canada			Cave Hill, The University of the West Indies, Barbados	Faculty of Health Sciences, Queen’s University, Kingston, Ontario, Canada	Department of Family Medicine, McMaster University, Hamilton, Ontario, Canada					Not Stated	Qualitative study		Qualitative study	29		Adults aged 30-68 years old in Barbados			Attitudes, barriers and challenges to disease notification	Few were familiar with current STI DN practices, but HIV DN was described as an informal process that was “quite good” and without a negative public reaction					Caribbean	International
530	A Hotchandani	Loss of appetite and strength in the geriatric population – Diagnostic symptoms for dengue	2014	63	Supplement 2	P-41			Belize				Mercy Clinic-NHI, Belize City, Belize							Not Stated	Case series		Case series	10		Patients IgM positive for dengue in Belize	Dengue infection		Anorexia and asthenia	Of the ten patients, 80% presented with loss of appetite and 90% with weakness, whereas only 10% had a chief complaint of fever					Caribbean	In Country
531	E Tyrell	Microbial contamination and a disinfection intervention at the University of Guyana	2014	63	Supplement 2	P-42			Guyana				Department of Medical Technology, Faculty of Health Sciences, University of Guyana, Turkeyen, Guyana							Not Stated	Environmental study		Environmental study	65		Washrooms at the University of Guyana	Types of disinfection	Bleach and non-bleach disinfectants	Washroom flora	Of the non-bleach based disinfectants, Pine Sol ® was the only one that had an effect against Bacillus sp, however, bleach was effective against both bacteria					Caribbean	In Country
532	VRS Singh	Urine microscopy: Meeting the gold/beating the gold	2014	63	Supplement 2	P-43			Trinidad & Tobago				Child Health Unit, Faculty of Medical Sciences, The University of the West Indies, St Augustine, Trinidad and Tobago							Not Stated	Validation Study		Validation Study		Urine	Urine	phase contrast microscopy	Urine culrues vs. phase contrast microscopy	Urine culture	Phase contrast examination attained high standards of sensitivity, specificity, positive and negative predictive values when compared to urine cultures					Caribbean	In Country
533	A Wilson-Pearson	Effectiveness of the leukocyte esterase and nitrite urine dipstick screening tests for detection of bacterium in patients with suspected uncomplicated urinary tract infections at Georgetown Public Hospital Corporation	2014	63	Supplement 2	P-44			Guyana				University of Guyana, Georgetown, Guyana							Prospective Study	Validation Study		Validation Study	40	Urine	Patients in Georgetown Public Hospital in Guyana	Dip stick		Urine culture	The majority (18/20) of the positive dipstick tests had significant bacterial growth while 2/20 of the negative dipstick tests had a high bacterial growth when cultured					Caribbean	In Country
534	M Maxwell	An epidemiological study of ventilator-associated pneumonia in a tertiary hospital in Trinidad and Tobago	2014	63	Supplement 2	P-45		2013	Trinidad & Tobago				Faculty of Medical Sciences, The University of the West Indies, St Augustine, Trinidad and Tobago							Prospective Observational Study	Prospective cohort study		Prospective cohort study	30		ICU patients at the Eric Williams Medical Sciences Complex in Trinidad	Practices and knowledge		Ventilator acquired pneumonia	There was zero incidence and prevalence of VAP at the EWMSC; hence no risk factors could be independently identified					Caribbean	In Country
535	L Abrahams	Haemodialysis catheter infection in Kingston, Jamaica	2014	63	Supplement 2	P-46		2008-2010	Jamaica				Department of Medicine, The University of the West Indies, Kingston, Jamaica							Retrospective Cross-Sectional Study	Case series		Case series	125		Medical records of catheter-dependent patients in Kingston, Jamaica	Duration		haemodialysis catheter infection (HDCI) i	Almost half (46.4%) of the patients developed at least one episode of HDCI; hospital admission rate 44%					Caribbean	In Country
536	R Elder	Postoperative cognitive decline in elderly patients undergoing surgery with general anaesthesia	2014	63	Supplement 2	P-47			Trinidad & Tobago				The University of the West Indies, St Augustine, Trinidad and Tobago							Not Stated	Prospective cohort study		Prospective cohort study	25		Elderly patients undergoing surgery with general anaesthesia	General anaesthesia	Before and after surgery	POCD	to 10−14 days, there was a high correlation between baseline MMSE and MoCA scores with those of immediate and 24- hour postoperative scores (p < 0.001)					Caribbean	In Country
537	L Gibson	Implementing the World Health Organization safety checklist in public operating theatres in Trinidad and Tobago	2014	63	Supplement 2	P-48			Trinidad & Tobago				The University of the West Indies, St Augustine, Trinidad and Tobago							Not Stated	Audit		Audit	168		Operating theatre staff of five public hospital in Trinindad and Tobago			Compliance with WHO surgical safety checklist	Of these respondents, only 47.5% “always” used the checklist; < 5% of respondents affirmed to have never used the checklist.					Caribbean	In Country
538	K Pereira	Time audit: Accident and Emergency registration to admission on the paediatric ward at the Queen Elizabeth Hospital	2014	63	Supplement 2	P-49			Barbados				Department of Paediatrics, Queen Elizabeth Hospital, Barbados							Descriptive Prospective Study	Audit		Audit	148		Paediatric emergency room admissions aged less than 16 years at Queen Elizabeth Hospital in Barbados			Emergency paediatric admission time lag	Eighty-nine per cent were triaged in < 1 hour. Triage to physician contact time ranged from three to six hours in 37% of patients					Caribbean	In Country
539	C Dubay	Knowledge, attitudes and practices of healthcare professionals toward prognostic scoring systems in Trinidad	2014	63	Supplement 2	P-50			Trinidad & Tobago				Department of Clinical Surgical Sciences, The University of the West Indies, St Augustine, Trinidad and Tobago							Not Stated	Cross-sectional study		Cross-sectional study	179		Healthcare professionals in private and public sectors managing acutely ill patients in Trinidad			Knwledge, attitudes and practices towards prognosis scoring systems	Sixty-one per cent of respondents were aware of PSS, 47% had a working knowledge, 40.9% thought that knowledge of PSS was very important but 47.7% said they never used PSS					Caribbean	In Country
540	A Villarroel Stuart	In vitro comparison of seven metformin formulations	2014	63	Supplement 2	P-51			Trinidad & Tobago	Canada			The University of the West Indies, St Augustine, Trinidad and Tobago	University of Alberta, Alberta, Canada						Not Stated	Lab based study		Lab based study	7		Metformin 500 mg formulations	Brand of metformin	Innovator brand	Dissolution profiles	All seven formulations except Drug 2 acquired ≥ 85% drug release in 15 minutes and the latter drug showed an f 2 value that was less than 50					Caribbean	International
541	V Kiberu	Mobile track reporting on replenishment of depleted artemisinin-based combination therapy stocks at health facilities in Uganda. A retrospective review	2014	63	Supplement 2	P-52		2012	Uganda				Makerere University School of Public Health, Uganda	United Nations Children’s Fund (UNICEF), Ministry of Health, Uganda						Retrospective Review	Programme Evaluation		Programme Evaluation	19950		Weekly surveillance reports from Ministry of Health Uganda	Sending surveillance reports via mobile phones		Utility of mobile tracking, Timeliness in reporting, stock-out and approved reports	Of the 19 950 cumulative ACT reports submitted, 11 570 (58%) were received on time. Timely reports came from health centre (HC) IIs 7499 (64.8%) then HC IIIs 3307 (28.6%), HC IVs 513 (4.4%) and general hospitals (GH) 251 (2.2%)					International	International
542	S Pooransingh	An assessment of the barriers and facilitators for a national public health observatory in Trinidad and Tobago	2014	63	Supplement 2	P-53		2013	Trinidad & Tobago				Faculty of Medical Sciences, The University of the West Indies, St Augustine, Trinidad and Tobago							Qualitative Study	Qualitative study		Qualitative study	15		Key informants in healthcare sector in T&T			Barriers and [erceptions regarding a public health observatory	They indicated that a national PHO could provide information to support evidence informed decision-making for health policy and strategic planning					Caribbean	In Country
543	JP Prescod	Investigating the relationship between socio-economic status and equity in the allocation of healthcare services: The case of St Vincent and the Grenadines	2014	63	Supplement 2	P-54		2006-2010	Trinidad & Tobago				Health Economics Unit, Centre for Health Economics, The University of the West Indies, St Augustine, Trinidad and Tobago							Time series Cross-Sectional Analysis	Cross-sectional study		Cross-sectional study			Persons seeking treatment for diabetes at nine public community healthcare district in St. Vincent and the Grenadines	Socioeconomic status		Allocation of public health services	At a critical value of 4%, the poorest health district of Georgetown had an equity index of -0.08 while the richest, the Northern Grenadines, an index of -0.36					Caribbean	In Country
544	R Adams	Is there a demand for national health insurance in St Vincent and the Grenadines?	2014	63	Supplement 2	P-55			St Vincent and the Grenadines	Taiwan			Milton Cato Memorial Hospital, Ministry of Health, Wellness and the Environment, St Vincent and the Grenadines	Institute of Hospital and Healthcare Administration, National Yang Ming University, Taipei, Taiwan						Not Stated	Cross-sectional study		Cross-sectional study	400		Rural, semi-urban and urban communities in St. Vincent and the Grenadines	Socioeconomic status, geographic locations		Demand for healthcare insurance	The results also showed that there was a greater demand among urban communities					Caribbean	In Country
545	C Sin Quee	A national investment reaps national dividends: 65 years later – The Bahamian graduates of The University of the West Indies, Faculty of Medical Sciences	2014	63	Supplement 2	P-56		1948-2013	Bahamas				The University of the West Indies (UWI) School of Clinical Medicine and Research, Nassau, Bahamas							Not Stated	Cross-sectional study		Cross-sectional study	400		Human resource files (Princess Margaret Hospital), registration files (Bahamas Medical Council), UWI student database in the Bahamas			Yield in national investment	Thirty-three doctors have migrated with only eight not providing service at all in The Bahamas after internship.					Caribbean	In Country
546	ER Irving	Environment and health: Non-communicable disease mortality trends as early indicators of environmental health threats	2014	63	Supplement 2	P-57		2004-2011	USA	Suriname			Tulane University School of Public Health and Tropical Medicine, New Orleans, USA	Ministry of Health – Department of Planning, Paramaribo, Suriname						Not Stated	Surveillance		Surveillance			Subsets of mortality data in Suriname	Demographic		Mortality	After adjusting for gender and cause of death, the risk of death from either one of the causes in Paramaribo was four times (RR 4.4, CI 3.1, 6.3) and in Wanica almost two times higher (R 1.8, CI 1.23, 2.55) then in Nickerie					International	International
547	F Wahid Abdoel	Environmental characterization of pesticide contaminated produce of Suriname	2014	63	Supplement 2	P-58			Suriname	USA			Ministry of Agriculture, Paramaribo, Suriname	Bureau of Public Health, Paramaribo, Suriname; Tulane University School of Public Health and Tropical Medicine, New Orleans, Louisiana, USA		Anton de Kom University of Suriname, Paramaribo, Suriname				Community-Based Environmental Health Investigation	Environmental study		Environmental study	16		Vegetables, fruts, medicinal plants and nutraceuticals in Suriname	Food type		Level of pesticide residue	Eleven pesticides have been selected, belonging to the organophosphate, rganochlorine, neonicotinoid, carbamate and pyrethrin classes.					Caribbean	International
548	R Ramjatan	An integrated approach to pesticide management in Eastern Nickerie District, Suriname: A public health intervention	2014	63	Supplement 2	P-59			Suriname	USA			Regional Health Services (RGD), Nickerie, Suriname	Tulane University School of Public Health and Tropical Medicine, New Orleans, Louisiana, USA	University of Suriname, Paramaribo, Suriname					Public Health Intervention	Intervention		Intervention	67		Community persons in Suriname	Mobile health technology-enabled community health workers (CHWs)		Attitudes toward programme	Twenty-six participants reported having someone in their family harmed by pesticides.					Caribbean	International
549	C Boston,	Methods of decontamination and disposal of infectious waste at the National Public Health Reference Laboratory, Guyana	2014	63	Supplement 2	P-60			Guyana				University of Guyana, Georgetown, Guyana							Prospective Study	Environmental study		Environmental study			Waste emanating from microbiology and tuberculosis Department a national public health reference laboratory in Guyana	Methods of decontamination and disposal		Geobacillus stearthermophilus	: Heat transfer was more efficient when waste was tested in stainless steel containers and single polypropylene autoclave bags rather than double					Caribbean	In Country
550	R Bipat,	Evaluation of Surinamese medicinal plants for their potential wound healing properties in embryos of the zebrafish danio rerio	2014	63	Supplement 2	P-61			Suriname				Departments of Physiology and Pharmacology, Faculty of Medical Sciences, Anton de Kom University of Suriname, Paramaribo, Suriname							Not Stated	Animal study		Lab based study			Embryos from amputated wildtype zebrafish in Suriname	Surinamese medicinal plant		Healing properties	Up to 10-4 g/mL, none of the plant extracts improved the regeneration rate of the amputated caudal fin or increased total sub-intestinal vessel or body length of the embryos					Caribbean	In Country
551	C Boston	The effectiveness of aloe vera against common pathogenic bacteria at the Georgetown Public Hospital Corporation	2014	63	Supplement 2	P-62			Guyana				University of Guyana, Georgetown, Guyana							Not Stated	Lab based study		Lab based study			Pathogenic (Staphylococcus aureus, Streptococcus pyogenes, Escherichia coli, Pseudomonas sp and almonella sp) bacteria at the Georgetown Public Hospital Corporation in Guyana	Aloe vera extract		Bacterio-static or bactericidal properties	The results showed that when the bacteria (Staphylococcus aureus, Streptococcus pyogenes, Escherichia coli, Pseudomonas sp and Salmonella sp) were subjected to the aloe vera extract, there was a 42% average reduction in the growth rate					Caribbean	In Country
552	M Anderson	HIV/AIDS-related stigma and discrimination: Accounts of HIV-postive Caribbean people in the United Kingdom	2007	56	Supplement 1	O-1			Jamaica	United Kingdom	USA		University of the West Indies, Mona	Health Protection Agency, UK	Kings College, UK	University College, UK	CDC, USA			In-depth, semi-structured interviews	Qualitative study			25		HIV+ persons	HIV+ person of Caribbean origin	UK-born HIV+ individuals	Emotional, mental, financial, social and physical effects of HIV-related stigma and discrimination	HIV-related stigma and discrimination affects HIV-positive Caribbean people at home and in a variety of ways
553	A Kumar	Dimensions of the emerging AIDS orphan crisis in Barbados	2007	56	Supplement 1	O-2			Barbados				University of the West Indies, Cave Hill	Ministry of Health, Barbados						Retrospective descriptive study	Cross-sectional study			976		Children under the age of 18 who lost at least one parent due to AIDS	Orphan status		Orphan prevalence, trends and age-patterns	1.6% lost one or both parents; 1.6% lost their mother, 1.1% lost the father, 0.9% lost both parents. Loss of parent increased from 0.6% for the period 1991-1995 to 1.3% (1996-2000) to 1.8% (2001-2005)
554	H Baker-Henningham	Experience of violence and academic achievements deficits among urban primary school children in Jamaica	2007	56	Supplement 1	O-3			Jamaica				University of the West Indies, Mona							Cross-sectional study	Cross-sectional study			1300		Children in grade 5 from 29 primary schools in low income areas of Kingston	Children exposed to violence	Unexposed	Association of violence at school, in the community and school punishment with academic achievement	Exposure to violence associated with poor school performance.					Caribbean	In Country
555	C Simpson	Weigh perception and body mass index in Jamacian adolescents	2007	56	Supplement 1	O-4			Jamaica				University of the West Indies, Mona	Ministry of Health, Jamaica						Cohort	Prospective cohort study			1559		Jamaican youths aged 15-17 previously enrolled in PMMS cohort	Underweigh/normal	Overweight/obese	Accuracy of weight perception	Accuracy of weight perception was lower (48%) when participants were asked to select from a range of silhouettes of varying size.
556	S Singh	Anthropometric and biochemical predictors of insulin resistance in a cross-sectional working class population	2007	56	Supplement 1	O-5			Trinidad & Tobago				University of the West Indies, St. Augustine							Cross-sectional study	Cross-sectional study			216	anthropometric measurements, blood pressure, biochemical predictors of insulin resistance	Staff of UWI, St. Augustine	Individuals with insulin resistance	Individuals without insulin resistance	Individuals with IR had significantly higher BMI, WC, WHR, systolic and diastolic BP than those without IR.	Significant correlations between IR and BMI (r=0.491), WHR (r=0.244), WC (0.362), triglyceride and very low density lipoprotein (r=0.362) and insulin (r=0.974).
557	J Lewis	Maternal weight and weight gain in homozygous sickle cell disease during pregnancy	2007	56	Supplement 1	O-6			Jamaica				University of the West Indies, Mona	Sickle Cell Trust						Retrospective chart review	Case control study			125		Pregnant women with homozygous sickle cell	SS mothers	AA mothers	Maternal weight, blood pressure and urinary protein, haemoglobin levels, infant anthropometric measurements, gender and placental weight	SS mothers had lower weight and BMI at the fist antenatal clinic visit, weight gain in lower middle and late pregnancy differed compared with AA mothers
558	NO Younger	Estimating physical activity in Jamaica: Comparison of the international physical activity questionnaire with a locally developed questionnaire	2007	56	Supplement 1	O-7			Jamaica				University of the West Indies, Mona	Ministry of Health, Jamaica						Reliability	Reliability Study			275		Participants in the impact of early life experience on cardio-respiratory risk in young adults study	Locally developed exercise questionnaire	International physical activity questionnaire	Comparison of the IPAQ and LDQ in classifying physical activity levels	IPAW differed from the LDQ with greater tendency to assign person to high physical activity levels						In Country
559	S Sharma	Assessing dietary patterns in Barbados highlights the need for nutritional intervention	2007	56	Supplement 1	O-8			USA	Barbados			University of Hawaii	University of the West Indies, Cave Hill	Ministry of Health, Barbados	Stonybrook University				Validation study	Cross-sectional study			52		Participants in the Barbados National Cancer Study	BNCS participants	BFCAS participants	Utility of the QFFQ to assess food and nutritional intake	The median percentages of energy intake from fat in the BNCS were higher than in the BFCS, in both men and women.
560	A Beharry	The factors affecting the prevalence of Bulimia nervosa in high school females aged 15-19 in Trinidad	2007	56	Supplement 1	O-9			Trinidad & Tobago				University of the West Indies, St. Augustine							Descriptive cross-sectional	Cross-sectional study			1000		Females aged 15-19 in 11 high schools			Contribution of BMI, family history of depression, Zung score, blood letting, compulsive eating, self image, previous eating disorder, having sought previous professional help about eating, family history of eating disorders, history of substance abuse, family type, family history of mental disease and previous sexual abuse to bulimia nervosa	The prevalence of bulimia was 3% and was associated with BMI, family history of depression, Zung score, blood letting, compulsive eating, self image, previous eating disorder, having sought previous professional help about eating, family history of eating disorders, history of substance abuse, family type, family history of mental disease and previous sexual abuse.
561	S Harding	Ethnic differences in overweight and obesityin early adolescence: the role of adolescent and parental lifestyles	2007	56	Supplement 1	O-10			Scotland	United Kingdom			University of Glasgow	University of Manchester						Not stated	Cross-sectional study			6599		Students aged 11-13 in London	Caribbean-origin adolescents	UK born adolescents	Relationship of paternal/maternal smoking, weight, skipping breakfast with obesity in adolescents	Adverse dietary habits may contribute to risk of obesity among Caribbean-origin adolescents						International
562	RM Brown	Body mass index and prevalence of overweight and activities in adolescents in four high schools in Montego Bay, Jamaica	2007	56	Supplement 1	O-11			Jamaica				TMRI, UWI, Jamaica	Ministry of Health, Jamaica						Not stated	Cross-sectional study			419		Adolescents 12-17 of 4 high schools in Montego Bay	Males	Females	Gender, BMI, participation in leisure games, sports, physical education, team sports	Nearly 25% of adolescents were overweight or at risk of overweight					Caribbean	In Country
563	M Jackson	Relation between size at birth and weight, height body mass index at 15 - 17 years: The Jamaican 1986 cohort	2007	56	Supplement 1	O-12			Jamaica				TMRI, UWI, Jamaica							Longitudinal study	Prospective cohort study			713		Term infants (gestational age > 37 weeks) of the Jamaica Perinatal Survey	Males	Females	Association between birth weight, length and ponderal index with subsequent height, BMI at 15-17 years	Birth length and weight were positively correlated with height and weight at age 15-17.					Caribbean	In Country
564	Z Ali	How does pre-pregnancy body mass index influence the relationship between maternal and fetal anthropometry in Trinidadian women	2007	56	Supplement 1	O-13			Trinidad & Tobago	United Kingdom			University of the West Indies, St. Augustine	University of Southampton						Not stated	Cross-sectional study			215		Pregnant women	Underweight and normal	Overweight and obese	Influence of BMI on weight gain during pregnancy	Women in the underweight and normal categories had the recommended weight gain during pregnancy, whereas those in the obese and overweight categories gained in excess of that recommended by the IOM.
565	M Gittens- St Hilaire	The seroprevalence of canine Leptospirosis in Barbados - a ten-year follow-up study	2007	56	Supplement 1	O - 14			Barbados				University fof the West Indies, Cave Hill	Ministry of Health						Follow up study	Retrospective cohort study			312	Leptospira antigens	Dogs captured or surrendered to Animal Control Unit; veterinary practice suspected case of Leptospirosis, healthy dogs	Suspected cases of Leptospirosis	healthy dogs	Prevalence of Leptospirosis	Seroprevalence rate of 31%. Icterohaemorrhagiae (40%) and Autumnalis (13%) were the most prevalent serogoups.
566	PE Akpaka	Evaluation of methods and costs for detecting methicillin resistant Staphylococcus aureus isolates from clinical specimens at regional hospitals in Trinidad and Tobago	2007	56	Supplement 1	O - 15			Trinidad & Tobago	Canada			University of the West Indies, St. Augustine	MacMaster University						Not stated	Lab based study				Methicillin resistance	S aureus isolates	Disk diffusion, oxacillin salt agar screen test, PBP 2' latex agglutination - Denka Seiken and E tests	PCR detection ofmecA gene in MRSA	Sensitivity and specificity of tests, cost effectiveness and rapidity	All methods had 100% sensitivity and specificity except oxacillin disk diffusion (98% sensitivity and 99% specificity; and, oxacillin -salt agar, 99% sensitivity and 100% specificity). Denka-Seiken latex agglutination had the fastest turn around time (21.25hrs) and comparable cost to PCR ($5.91 vs $3.74 for PCR).
567	SM Hall	Occupational exposure blood-borne pathogens among healthcare workers in the South-East Region, Jamaica (2003-2005)	2007	56	Supplement 1	O - 16			Jamaica				South East Regional Health Authority							Not stated	Surveillance					Healthcare workers in South East Regional Health Authority	Staff category, hospital stie		Risk of exposure to blood borne infections by location and category of staff	Spanish Town Hospital (9.4 per 100) and student doctors/interns (20.9 per 100) had the highest reported incidence of occupational exposure.
568	A Watt	Investigation of human papilloma virus infection in pregnant and non-pregnant women in Jamaica	2007	56	Supplement 1	O - 17			Jamaica	United States			University of the West Indies, Mona	University of Pittsburg						Not stated	Cross-sectional study			409 urine (pregnant women), 97 urine and 77 swabs (non-pregnant)	Urine and cervical swabs	Pregnant women aged 15-44 at first antenatal visit to the UWI Hospital. Non-pregnant women aged 19-83 attending a private family clinic in Savanna-l-mar	Pregnant women	Non-pregnant women	Human papilloma virus infection in Jamaican women	Human papilloma virus type 52 is most prevalent.					Caribbean	International
569	CCR Ragin	Cervical and oral human papilloma virus in healthy Tobagonian women	2007	56	Supplement 1	O - 18			USA	Trinidad & Tobago			University of Pittsburg	Trinidad & Tobago Cancer Society						Not stated	Cross-sectional study			212	Blood, cervical and oral epithelial cells	Females aged 18-65	Demographic and sexual lifestyle factors		Cervical and oral prevalence of HPV, prevalence of concurrent infections.	Oral HPV related to abnormal cervical cytology					International	International
570	CH Bunker	Diabetes, body composition and prostate cancer in Afro-Caribbean men: The Tobago Prostate Cancer Survey	2007	56	Supplement 1	O - 19			USA	Trinidad & Tobago			University of Pittsburg	Tobago Health Studies Office						Survey	Case control study			226 men with prostate cancer; 666 men without		Afro-Caribbean Tobagonian men	Men with screening detected prostate cancer	Men with normal screening results	Association of body composition and diabetes with prostate cancer	History of diabetes was marginally protective against prostate cancer. Strong interaction between diabetes and trunk fat for prostate cancer.
571	I Miljkovic-Gacic	Prevalence of hypertension and its associations with body fat distribution and obesity in Afro-Caribbean men: The Tobago Health Study	2007	56	Supplement 1	O - 20			USA	Trinidad & Tobago			University of Pittsburg	Tobago Health Studies Office						Survey	Cross-sectional study			3375	anthropometric measurements, blood pressure, body fat ,measurement	Men aged 40 and older from Tobago	Highest quintile of obesity	First quintile of obesity	Hypertension	Total prevalence of hypertension was 47.7%. Age adjusted odds of hypertension for men in the highest quintiles was associated with elevated BMI, waist circumference, total fat, trunk fat and arm fat.
572	TS Ferguson	Cardiovascular disease risk factor burden in relation to socio-economic status among Jamaican young adults	2007	56	Supplement 1	O - 21			Jamaica				University of the West Indies, Mona							Cohort	Prospective cohort study			645	anthropometric measurements, blood pressure	Jamaican youths aged 15-17 previously enrolled in PMMS cohort	Males	Females	Association between socio-economic states and risk of cardiovascular disease.	Overweight and hypercholesterolaemia are directly associated with SES among males while overweight is inversely related with SES among females.
573	MK Tulloch-Reid	Quality of life in youth onset diabetes mellitus	2007	56	Supplement 1	O - 22			Jamaica				University of the West Indies, Mona							Not stated	Cross-sectional study			57		Patients from 2 major referral hospitals diagnosed with diabetes mellitus before age 25 and less than 6 year prior to the study	Older age, longer duration of diabetes	Younger age, shorter diabetes duration,	Quality of life	Diabetes control had the greatest impact on quality of life					Caribbean	In Country
574	K Davis	Assessing the quality of life among people living with the human immunodeficiency virus./acquired immune deficiency syndrome who receive highly active antiretroviral therapy: Barbados and Trinidad	2007	56	Supplement 1	O - 23			Trinidad & Tobago				University of the West Indies, St. Augustine							Descriptive cross-sectional	Cross-sectional study			121		Adult HAART patients Trinidad and Barbados	Trinidad patients	Barbados patients	Predictors of and differences in quality of life	No difference in the mean QOL score between persons living in Trinidad and Barbados					Caribbean	In Country
575	SM Dawson	A comparison of the nutritional status of HIV-positive children living in family homes and in a children's home	2007	56	Supplement 1	O - 24			Jamaica				Ministry of Health							Descriptive cross-sectional	Cross-sectional study			31	anthropometric mesasurements	HIV-Positive children	Children living in family homes	Children living in children's home	Nutritional status	5th percentile for weight/age, height.age and BMI	Allother percentiles				Caribbean	In Country
576	LJ Livingstone	A nutritional assessment of children attending tow HIV/AIDs clinics in Trinidad	2007	56	Supplement 1	O - 25			Trinidad & Tobago				University of the West Indies, St. Augustine							Descriptive cross-sectional	Cross-sectional study			143		Children attnding 2 HIV/AIDS paediatric clinics in Trinidad	children who fell below the 5th percentile for weight, height or BMI	all other children	Relationship between nutritional status and immune status	Immune status was associated with nutritional status: children who fell below the 5th percentile for weight, height or BMI were more likely to be severely immune suppressed
577	LB Benjamin	Barriers to sexually transmitted infections and HIV prevention practices amongst university students: Are condoms barriers?	2007	56	Supplement 1	O - 26			Jamaica				University of the West Indies, Mona							Cross-sectional study	Cross-sectional study			256		Students resident on halls			Barriers to STI prevention practices	Attitude, gender, perception of risk to STOs/HIV, friends and recreational drugs play a role in determining prevention practices
578	AO Carter	Evaluation of care of hypertension in Barbados: Are primary care practitiners following the guidelines?	2007	56	Supplement 1	O - 27			Barbados				University of the West Indies, Cave Hill							Chart audit	Audit			343		Hypertensive and diabetic patients attending polyclinics and private primary care physicians	Patients attending polyclinics	Patients attending private primary care physicians	Quality of care of persons with hypertension	Differences in care - private patients were more likely to beusing alpha blockers and angiotension receprot blockers and less likey to be using beta blockers
579	HW de Valk	Results of patients with Type 2 diabetes mellitus in family care in Curacao after one year enrolment in a study with no other specific intervention	2007	56	Supplement 1	O - 28			Netherlands	Curacao			University Medical Centre	Analytic Diagnostic Centre	SAL GP Laboratory	Epidemiologic Research Unit	Antillean Health Research Institute			Not stated	Prospective cohort study			528	blood pressure, HbA1c, LDL and HDL cholesterol	Patients visiting 12 GPs in Curacao	Registration in the study	Baseline data	Impact of registration in a study on management of DM	Average HbA1c significantly decreased from baseline. Decrease in LDL, BMI and creatinine clearance were also noted.
580	FM Burnett	A drug utilization review on prescribing in hypertension and diabetes mellitus in Dominica	2007	56	Supplement 1	O - 29			St. Lucia				Organization of the Eastern Caribbean States Pharmaceutical Procurement Service							Review	Cross-sectional study			2045		Prescriptions from public and private sector pharmacies			Drugs prescribed for hypertension and diabetes mellitus	Hypertensive patients were treated according to guidelines with 2 concurrent anti-hypertensive agents with bendrofluazide being he drug of first choice. For diabetic patients, metformin was preferred ass the oral anti-diabetic agent.
581	S Ali	Herbal use at chronic disease clinics at primary health care facilities in Trinidad	2007	56	Supplement 1	O - 30			Trinidad & Tobago				University of the West Indies, St. Augustine							Cross-sectional study	Cross-sectional study			759		Persons attending primary healthcare facilities for chronic disease care			Herbal use	Moderately high use of herbs					Caribbean	In Country
582	J Jones	Outcome analysis of surgery for Blount's Disease	2007	56	Supplement 1	O - 31			Barbados	Trinidad & Tobago			Queen Elizabeth Hospital	Princess Elizabeth Hospital						Not stated	Cross-sectional study	Case series		41		Patients who underwent surgery for Blount's Disease			Knee radiographs and clinical parameters	Knee thrust and metaphyseal-diaphyseal angle were significantly correlated with Blount's Surgical Outcome questionnaire score
583	P Johnson	Air insufflation for the treatment of intussusception in the Radiology Department at the University Hospital of the West Indies between 1988 and 2003: An audit	2007	56	Supplement 1	O - 32			Jamaica				University Hospital of the West Indies							Retrospective review	Case series	Cross-sectional study		91		Children less than 2 who had intussuseption	Air insufflation	Current standards	Comparison of reduction and perforation rates by air infflation with current standards	Reduction rate was below the internationally accepted standard					Caribbean	In Country
584	A Figari	Evaluation of trauma care in Trinidad	2007	56	Supplement 1	O - 33			Trinidad & Tobago				University of the West Indies, St. Augustine							Prospective observational hospital based study	Prospective cohort study			322		Trauma patients from 3 major hospitals	Trauma injury severity score (TRISS)		Assess utility of TRISS in evaluating trauma unit performance and monitoring trauma outcomes	TRISS is a good discriminator					Caribbean	In Country
585	H Fletcher	Difference in cardiovascular disease risk profile and osteoporosis in Jamaican black women with surgical and natural menopause	2007	56	Supplement 1	O - 34			Jamaica				University of the West Indies, Mona							Cross-sectional study	Case control study			809		Menopausal women	Women who had hysterectomy	Women who did not have hysterectomy	Demographics (age, body composition, parity), diastolic and systolic blood pressure, waist -hip ratio, cholesterol	Differences in systolic and diastolic blood pressure, total cholesterol between the groups						In Country
586	AAE Verhagen	Decision-making at the end-of-life of sick newborns in Curacao	2007	56	Supplement 1	O - 35			Netherlands	Netherland Antilles			University of Groningen	St, Elisabeth Hospital						Retrospective analysis	Case series			32		All newborns that died in neonatal intensive care	Withdrawal of treatment		Reasons that motivate physicians to make end-of-life decisions in sick ewborns and how those decisions are carried out in practice.	Death was preceded by an end-of-life decision in 75% of cases. Predicted suffering and expected hospital dependency were the most important quality of life concerns used in decision-making.
587	C Hicks	Needle stick injury among maternity ward nursing personnel at three public hospitals in Guyana	2007	56	Supplement 1	O - 36			Guyana				University of Guyana	Canadian Society for International Health						Cross-sectional study	Cross-sectional study			82		Nurses at maternity wards of 3 large public hospitals	Needle stick injury		Frequency of needle stick injuries and related risk factors (age)	Of those exposed during the past twelve months, 22.8% were stuck with needles. Age was the only factor associated with recent needle stick injury. Most recent injuries occurred during the administration of injections and suturing.
588	DA Gaskin	Discrepancy between macroscopic and microscopic diagnosis of bronchopneumonia at the University Hospital of the West Indies	2007	56	Supplement 1	O - 37			Barbados	Jamaica			University of the West Indies, Cave Hill	University of the West Indies, Mona						Retrospective review	Retrospective cohort study			182		Autopsy cases at the University Hospital	Macroscopic diagnosis	Microscopic diagnosis	Accuracy of a macroscopic diagnosis of bronchopneumonia	The sensitivity of the macroscopic diagnosis of bronchopneumonia was 0.69 and the specificity 0.76. The positive predictive value was 0.44 and the negative predictive value 0.90.
589	A Garbutt	Outcome of infants with hypoxic ischaemic encephalopathy admitted to the neonatal unit, University Hospital of the West Indies	2007	56	Supplement 1	O - 38			Jamaica				University of the West Indies, Mona							Retrospective review	Retrospective cohort study			99		Cases of neonates with hypoxic ischaemic encephalopathy admitted to the University Hospital of the West Indies	Survivors	Dead Neonates	Survival and characteristics of neonates with hypoxic ischaemic encephalopathy	There were 86 (87%) survivors. Thirty (30%) infants had stage 1 encephalopathy, 41 (41%) stage 2 and 28 (28%) stage 3. All 13 neonates who died had stage 3 encephalopathy.
590	J Matthew	Rhinovirus is the major viral trigger in paediatric asthma patients in Trinidad	2007	56	Supplement 1	O - 39			Trinidad & Tobago	USA			University of the West Indies, St. Augustine	University of Wisconsin-Madison						Not stated	Case control study			150	nasal specimens	Physician diagnosed asthmatic children, 2-16 years old	Children who presented toAccident and Emergency for nebulization	Children who were clinically stable during the previous 3 months	Prevalence and seasonal differences of respiratory viruses in paediatric asthma	Rhinovirus is the major viral trigger for paediatric asthma in Trinidad and was not associated with season.						International
591	P Thorington	FEVt is inversely related to frequency of chest infections in chronic disease patients in Trinidad and Tobago	2007	56	Supplement 1	O - 40			Trinidad & Tobago				University of the West Indies, St. Augustine							Not stated	Cross-sectional study			353		Attendees at 5 chronic disease clinics	FEV,, FVC, quality of life		Prevalence of chronic obstructive pulmonary disease (COPD) in stable chronic disease subjects in Trinidad and relation of chest infections toFEV1	The mean age of non-COPD patients was 56.51 and that of COPD patients was 59.30 with no gender difference between the groups. Ninety-two (26%) subjects reported at least one lifetime chest infection (range 1 to > 10) and all had (rho, p) reduced FEV! (-0.159, 0.003), FEV]% (-0.177, 0.001), FVC (-0.162, 0.002) and poorer quality of life scores: activities (0.200, <0.001), impacts (0.176, 0.001), t…
592	S Boodoo	Comparison of the asthma control test and the Royal College of Physicians 'Three Questions' Test with peak expiratory flow rate in asthmatics in Trinidad	2007	56	Supplement 1	O - 41			Trinidad & Tobago				University of the West Indies, St. Augustine							Cross-sectional study	Cross-sectional study			205	FEV1	Asthmatics >16 years attending 2 Chest Clinics	Asthma Control Test, The Royal College of Physicians "Three questions" for Assessing Asthma Control	Peak flow	Asthma control	Asthma control was similar when assessed by the ACT and RCP tests, but both tests over-estimated control compared with the PEFR.
593	P Rambharath	Over-diagnosis of asthma in obstructive respiratory disease	2007	56	Supplement 1	O - 42			Trinidad & Tobago				University of the West Indies, St. Augustine							Cross-sectional study	Cross-sectional study			169	FEV1	Outpatient adult patients at a specialist respiratory clinic	Spirometry	usual approach	Diagnosis of COPD	Asthma is over-diagnosed in 30.1% of patients in specialist respiratory care and reversibility was demonstrated in 95% of the asthmatics.
594	D Emmanuel	The effect of pregnancy on fatty acid concentration in women at the Mount Hope Women's Hospital in Trinidad	2007	56	Supplement 1	O - 43			Trinidad & Tobago	United Kingdom			University of the West Indies, St. Augustine	University of Southampton						Not stated	Cross-sectional study			302	fasting venous blood - plasma triglyceride (TAG) and fatty acid composition	Pregnant attending antenatal clinc and non pregnant women relatives	Pregnant women	Non-pregnant women	Determination of plasma triacylglyceride, non-esterified fatty acid, cholesterol ester and phospholipid	There was a progressive increase in plasma phospholipid fatty acids throughout pregnancy. Plasma PC concentrations of linoleic acid, arachidonic acid , eicospentaenoic acid, docosapentaenoic acid and docosahexaenoic acid were higher than in the plasma triacylglyceride and non-esterified fatty acid fractions in all women.					Caribbean	International
595	D Emmanuel	Docosahexaenoic acid is selectively enriched in the phosphatidyl choline plasma fraction in pregnant Trinidadian women	2007	56	Supplement 1	O - 44			Trinidad & Tobago	United Kingdom			University of the West Indies, St. Augustine	University of Southampton						Not stated	Cross-sectional study				fasting venous blood	Pregnant attending antenatal clinc and non pregnant women relatives	Pregnant women	Non-pregnant women	Composition of docosahexaenoic acid is different in eluted triglyceride, non-esterified fatty acid and phosphatidyl choline fractions from maternal plasma during early and late gestation	The concentration of DHA was highest in the PC fraction. DHA concentration also increased steadily during pregnancy, reaching its highest peak at 34 to 36 weeks gestation.
596	Z Ali	The relationship between triacylglyceride during pregnancy and its influence on birthweight in Trinidadian women of different ethnicity	2007	56	Supplement 1	O - 45			Trinidad & Tobago	United Kingdom			University of the West Indies, St. Augustine	University of Southampton						Not stated	Cross-sectional study			151	fasting venous blood	Pregnant attending antenatal clinc and non pregnant women relatives	Afro Trinidadian	Indo Trinidadian	Relationship between triglyceride levels during pregnancy and neonatal anthropometry	Mean plasma TAG concentration in the nonpregnant women was 0.49 mmol/L and in pregnancy was 1.44 mmol/L. Indo-Trinidadian women had a 257% increase in TAG concentration whilst in the Afro-Trinidadian and Mixed group the increase was 155% and 160% respectively.
597	A Auguste	Allelic and genotypic frequency of the gene encoding plasma cell membrane glycoprotein-1 in Trinidadian newborns	2007	56	Supplement 1	O - 46			Trinidad & Tobago				University of the West Indies, St. Augustine							Not stated	Lab based study	Cross-sectional study		203	Polymorphisms at the nucleotide position 121 in the PC-1 gene	Newborn cord blood samples	Afro Trinidadian	Indo Trinidadian	Birthweight, head circumference, birth length, glucose and lipid profile, polymorphisms	The frequency of the Q121 allele is higher in persons of African descent than those of Indian descent						In Country
598	A Badaloo	Cysteine kinetics in children with severe childhood undernutrition	2007	56	Supplement 1	O - 47			Jamaica	USA			University of the West Indies, Mona	Baylor College of Medicine						Not stated	Lab based study			22	cysteine flux	Children with severe childhood undernutrition	Oedematous	Non-oedematous	Cysteine flux, de novo synthesis and release from protein breakdown	At phase 1, both groups of children had slower cysteine production and release from protein breakdown compared to the recovered state (p < 0.01).
599	H Duncan	Relationship between inflammatory markers, metabolic variables and anthropometric variables in individuals in North and Northeast Trinidad with Type 2 diabetes mellitus	2007	56	Supplement 1	O - 48			Trinidad & Tobago				University of the West Indies, St. Augustine							Case control study	Case control study			119	Serum sialic acid	Patients with diabetes and diabetic nephropathy, and controls	Persons with diabetes and diabetic nephropathy	Controls	Level of sialic acid in diabetic patients with and without nephropathy, its relationship with metabolic variables and potential use as a marker for cardiovascular risk.	Serum sialic acid concentrations were significantly higher (p < 0.05) among diabetic subjects (66.0 ± 11.7 mg/dL) as compared to controls (55.2 ± 8.3 mg/dL). This trend was also seen in diabetic nephropathy patients (71.5 ± 23.3 mg/dL). Elevated serum sialic acid concentrations were associated with cardiovascular risk factors such as hypertension, increased urine albumin and waist to hip ratios (…
600	MS Boyne	Adiponectin levels predict the deterioration of glucose tolerance independently of insulin resistance	2007	56	Supplement 1	O - 49			Jamaica	USA			University of the West Indies, Mona	Layola School of Medicine						Not stated	Prospective cohort study			393	adinopectin concentration	Women without glucose intolerance	adinopectin		Effects of adiponectin in the development of adiposity and hyperglycaemia. Change in anthropometry, oral glucose tolerance tests, insulin and adiponectin concentrations	There were 114 incident cases of impaired glucose tolerance (IGT) and 35 cases of diabetes mellitus. Adiponectin was positively correlated with age and female gender (p <0.01).
601	S Sandiford	The spatial epidemiology of asthma in North-East Trinidad for the period 2003-2005	2007	56	Supplement 1	O - 50			Trinidad & Tobago				University of the West Indies, Mona							Observational Cross-sectional study	Cross-sectional study			4058		Patients treated for asthma at the Accident and Emergency at a health facility	Location		Occurrence of acute exacerbations for the period 2003-2005, the spatial distribution and the quality and outcome of care delivered to patients	Cases of acute exacerbations in 2003, 2004 and 2005 as a proportion of the total number of cases seen at the facility were 3.29%, 4.89%, 5.76% respectively. The quality of care was considered as being high however, the combination of drugs used was contraindicated in the management of asthma.					Caribbean	In Country
602	M Whitrow	Ethnic difference in lung function in adolescents in the MRC DASH study: effect of anthropometric, socioeconomic and psychosocial factors	2007	56	Supplement 1	O - 51			Scotland				University of Glasgow							Not stated	Cross-sectional study			6599	FeV1 / FVC	Pupils aged11-13	Whites	Other ethnic groups	Lung function in relation to anthropometry, social and psychosocial factors	The lowest FEV, was observed for Black Caribbeans/Africans after adjusting for standing height. With adjustment for upper body segment, FEV, remained lower in minorities relative to Whites but no longer differed across minority groups
603	ME Howitt	The change in prevalence of asthma symptoms over a five-year period in Barbadian school children: The Barbados National Asthma and Allergy Study Phase III	2007	56	Supplement 1	O - 52			Barbados				Queen Elizabeth Hospital							Cross-sectional study	Prospective cohort study			6754		Children 6-7 and 13-14 years	Phase 1 of the study	Phase 3 of the study	Trend in asthma	The prevalence of asthma symptoms increased during the five-year period between the phase 1 study and this phase III study.
604	B Gill	Pre-eclamptic pregnancies in Barbados: Risk factors and infant outcomes	2007	56	Supplement 1	O - 53			USA	Barbados			Case Western Reserve University	University of the West Indies, Cave Hill						Retrospective case-control	Case control study	Audit		368		Cases of pre-eclampasia and unaffected pregnant controls	Women who had pre-eclampsia	Women with normal pregnancy	Risk factors (blood type, gravidity, previous pre-eclamptic pregnancy, family history of hypertension) for pre-eclampsia and its impact on selected pregnancy outcomes	Factors associated with an increased risk of preeclampsia were rhesus negative blood type (OR 3.8; 95% CI 1.4, 10.3), gravidity (OR 2.9; 95% CI 1.7,4.9), previous pre-eclamptic pregnancy (OR 8.3; 95% CI 2.3, 29.3) and a positive family history of hypertension (OR 1.6; 95% CI 1.0, 2.5).
605	L King	Newborn haemoglobinopathy screening: The Jamaican experience (1995-2006)	2007	56	Supplement 1	O - 54			Jamaica				University of the West Indies, Mona							Retrospective analysis	Programme Evaluation			435		Sickle Cell patients with homozygous Hb SS born between November 8, 1995 to July 22, 2006	Newborn Haemoglobinopathy Screening programme	Jamaica Sickle Sell Cohort Study	Evaluation of the Newborn Haemoglobinopathy Screening programme for identifying patients for early intervention	Survival estimates for the "new cohort" showed improvement compared to estimates from the Jamaican Sickle Cell Cohort Study.
606	DD Chadee	Climate variability, mosquito indices and epidemiology of dengue fever in Trinidad (2002-2004)	2007	56	Supplement 1	O - 55			Trinidad & Tobago	Jamaica			University of the West Indies, St. Augustine	Ministry of Health	Caribbean Epidemiology Centre	University of the West Indies, Mona				Population based surveillance study	Ecological Study					Dengue fever cases in the general population in Trinidad over the three year period, 2002-2004			Incidence of dengue fever and dengue haemorrhagic fever	A significant correlation between rainfall and DF incidence was observed with .a clearly defined "dengue season" from June to November.
607	TC Martin	Effect of a government funded medication programme on paediatric asthma hospital admissions in Antigua and Barbuda	2007	56	Supplement 1	O - 56			Antigua & Barbuda	USA			University of Antigua College of Medicine	Washington University School of Medicine						Review	Programme Evaluation					Paediatric (age 0 to 12 years) asthma admissions to a government funded asthma medication programme	Persons with metabolic syndrome components or chronic disease risk factors	Persons without	Impact of the Medical Benefits Scheme	The Medical Benefits Scheme for asthma medication has resulted in a 38% decrease in hospital admissions for paediatric asthma over a 6-year period.
608	D Hilaire	Health-related quality of life and the impact of disease burden in a working class Caribbean population	2007	56	Supplement 1	O - 57			Trinidad & Tobago				University of the West Indies, St. Augustine							Not stated	Cross-sectional study			273		Staff members at the University of the West Indies, St Augustine campus			The relationship between disease burden and quality of life, and the influence of metabolic syndrome components, demographics and lifestyle behaviours on quality of life.	Smoking and alcohol use contributed to poor quality of life. There was no statistically significant difference (p < 0.05) between persons with metabolic syndrome components or chronic disease risk factors and those without. Quality of life was not associated with marital status, medication or vitamin/mineral use.
609	L White	The coverage of health in the media of St Vincent and the Grenadines - A content analysis	2007	56	Supplement 1	O - 58			Jamaica	Barbados			University of the West Indies, Mona	PAHO						Content analysis	Qualitative study			863		Health-related material from radio, television and newspaper			Coverage of quality health and healt-related information by the media	Only 16% or 139 of all stories published actually dealt with health. Health issues were not fully explored in those stories that actually dealt with health-related content
610	N Rambaran	A survey of Caesarean sections at Georgetown Public Hospital Corporation	2007	56	Supplement 1	P - 1			Guyana				Georgetown Public Hospital Corporation							Retrospective review	Cross-sectional study			159		persons who had Caesarean sections at the Georgetown Public Hospital Corporation during January-June 2004			factors associated with Caesarean sections	The four major indications for Caesarean sections were: previous CSs (35.2%); fetal distress (19.5%); failure to progress/CPD (14.5%) and hypertensive disorders (10.1%).
611	SO Cawich	Can we improve therapeutic outcomes after obstetric anal sphincter injury repair at the University Hospital of the West Indies, Jamaica?	2007	56	Supplement 1	P - 2			Jamaica				University of the West Indies, Mona							Retrospective analysis	Cross-sectional study			3957		women who had obstetric anal sphincter injuries during vaginal delivery			factors that adversely affect the clinical outcome after repair of obstetric anal sphincter injuries	The main complications recorded were anal incontinence (29%), chronic pelvic pain (43%), rectovaginal fistulae (14%) and dyspareunia (23%). Factors associated with adverse outcomes, included the choice of suture material, method of repair, staff experience and antibiotic administration.
612	P Mohammed	The evolution of flap use in reconstructive surgery in Port of Spain General Hospital Trinidad and Tobago	2007	56	Supplement 1	P - 3			Trinidad & Tobago				University of the West Indies, St. Augustine	Port of Spain General Hospital						Retrospective analysis	Retrospective cohort study			184		types and numbers of flaps used in the Plastic and Reconstructive Surgery Unit	flaps done from 1976 to mid-1999	flaps done from mid-1999 to April 2006	development and change in flaps	Early flaps were mainly fascio-cutaneous (93.8%) while later flaps included fascio-cutaneous (57%), myocutaneous (11.9%) and muscle flaps (13.3%).
613	SO Cawich	Does emergency room thoracotomy really save lives in Caribbean countries?	2007	56	Supplement 1	P - 4			Jamaica				University of the West Indies, Mona							Retrospective study	Case series			13		patients who had emergency room thoracotomy at the University Hospital of the West Indies in Jamaica			factors that could predict survival after ERT and potential pitfalls	The factors that have been found to be significant predictors of mortality include gunshot injuries, extra-thoracic injury location, inadequate pre-hospital resuscitation, prolonged transportation time and the absence of signs of life on arrival to hospital.
614	C Dupuis	A review of granular cell tumours at the University Hospital of the West Indies: 1965 to 2006	2007	56	Supplement 1	P - 5			Jamaica				University of the West Indies, Mona							Review	Case series			130		cases of granular cell tumours from the archives of surgical pathology specimens received in the Department of Pathology at the UHWI from 1965 to 2006			relative frequency and clinicopathologic characteristics of granular cell tumours	Lesions ranged in size from 0.8 cm to 10 cm in greatest dimension, the average size being 2.3 cm. They were found in a diverse array of anatomic locations, the most common being the vulva, breast and tongue.
615	D Harnanan	The successful introduction of ultrasound guided prostate biopsy in the San Fernando General Hospital	2007	56	Supplement 1	P - 6			Trinidad & Tobago				San Fernando General Hospital							Retrospecitve study	Retrospective cohort study			402		cases of prostate biopsies	transrectal ultrasound guided prostate biopsy	digital guided prostate biopsy	demographics, symptomatology, rectal examination findings, blood PSA levels, histological outcomes and type of guided biopsy	Transrectal ultrasound (TRUS) guided biopsy of the prostate gland had a higher pick-up rate for prostate cancer, ease of performing the procedure and better patient tolerability
616	R Bullock	Accuracy of magnetic resonance arthrography in detecting rotator cuff tears	2007	56	Supplement 1	P - 7			Jamaica				University of the West Indies, Mona							Not stated	Case series			140		cases of Magnetic resonance arthrography			accuracy of magnetic resonance arthrography	Magnetic resonance arthrography was found to be accurate in detecting rotator cuff tears.						In Country
617	SM Lake	Multiple myeloma - clinical presentation in Barbados	2007	56	Supplement 1	P - 8			Barbados				University of the West Indies, Cave Hill							Observational study	Case series			23		patients newly diagnosed with multiple myeloma between January 1, 2005 and October 9, 2006	Males	Females	clinical patterns and outcome predictors - backache, naemia, erythrocyte sedimentation rate, renal failure	male and female patients are affected almost equally by MM. Most patients present with advanced disease and advanced renal failure may be a prognostic indicator of poor outcome.
618	C Flower	Systemic sclerosis in an Afro-Caribbean population: A review of demographic and clinical features	2007	56	Supplement 1	P - 9			Barbados				University of the West Indies, Cave Hill							Chart review	Case series			27		patients with systematic sclerosis			clinical and selected demographic features of patients with systemic sclerosis	The most common clinical features in descending order of frequency were Raynaud's phenomenon, gastroesophageal reflux, pigmentary skin changes, digital pitting/ulceration, telangiectasia and pulmonary disease.					Caribbean	In Country
619	TC Martin	Childhood seizures in Antigua and Barbuda: prevalence and value of computed tomographic imaging	2007	56	Supplement 1	P - 10			Antigua & Barbuda				American University of Antigua College of Medicine							Retrospective review	Audit			202		admission records from Children's Ward			prevalence of admission for seizure disorders	The annual prevalence rate of seizure admissions of 4.6 per 1000 children					Caribbean	In Country
620	K Williams	Sickle cell disease in Trinidad is associated with a restrictive ventilatory defect	2007	56	Supplement 1	P - 11			Trinidad & Tobago				University of the West Indies, St. Augustine	Port of Spain General Hospital						Controlled study	Case control study			228	FEV, FVC	patients with and without sickle cell disease	sickle cell outpatients	normal age- and sex-matched controls	lung function in sickle cell disease	Median FVC% in normal subjects was 97.38 (90.83, 106.88) vs 82.35 (72.41, 93.03) in sickle cell patients (p < 0.001). FEV,/FVC% was significantly higher in controls than in SCD patients median (IQR) 83 (78,85) vs. 77 (68, 83)
621	M Gossell-Williams	Trends from the University Hospital of the West Indies of non-fatal intentional and accidental self-poisoning with benzodiazepines, pheuothiazines, tricyclic antidepressants, paracetamol and non-steroidal anti-inflammatory drugs	2007	56	Supplement 1	P - 12			Jamaica				University of the West Indies, Mona							Not stated	Audit			109		admission records resulting from self-poisoning with benzodiazepines, phenothiazines, tricyclic antidepressants, paracetamol and non-steroidal anti-inflammatory drugs	Intentional self poisoning	Accidental self-poisoning	rends associated with the use of analgesics and psychotropic drugs	Accidental self-poisoning accounted for 5% of them and they were mainly children under 11 years old with no gender differences observed. Among intentional self-poisonings, females were significantly more represented than males (p < 0.001).					Caribbean	In Country
622	K Chang-Dyal	Accidental and intentional poisoning among children in Guyana	2007	56	Supplement 1	P - 13			Guyana				University of Guyana	Guyana HIV/AIDS Reduction and Prevention Project						Retrospecitve study	Retrospective cohort study			1742		cases of persons less than 18 years old who sought treatment for poisoning at 11 hospitals in Guyana			agents (organic solvents, pestiides, medication) most commonly involved in accidental and intentional poisoning	Pesticides were associated with most deaths while kerosene was found to be the agent most commonly involved in both accidental and intentional cases of poisoning in Guyana.
623	M Konings	Substance abuse in different school systems in Trinidad and Tobago: A controlled study of children with disabilities and their drug use	2007	56	Supplement 1	P - 14			Netherlands	Trinidad & Tobago			Psychiatric Unit, Mental Health Care, Oost Brabant	University of the West Indies, St. Augustine						Not stated	Cross-sectional study			468		students (aged 12-23 years) at three grammar schools and two vocational schools in Trinidad	Government Secondary Schools	Servol Vocational Schools	lifetime and current use of cannabis and alcohol	Life-time cannabis and alcohol use was reported in 28% and 61% of the children in the two types of schools, respectively. Current rates of cannabis use were almost four and a half times more common among vocational school students.
624	M Campbell	Psychometric properties and confirmatory factor analysis of the Beck Depression Inventory-II in a Barbadian university student population	2007	56	Supplement 1	P - 15			Barbados	USA			University of the West Indies, Cave Hill	New College of Florida						Not stated	Cross-sectional study	Validation study		415		undergraduate student volunteers			clinical use of the Beck Depression Inventory-II (BDIII) in Barbados.	The response rate was 81% and internal consistency of the scale (Cronbach's alpha) was 0.88						International
625	NS Baboolal	Dementia and the elderly: a comparative study	2007	56	Supplement 1	P - 16			Trinidad & Tobago				University of the West Indies, St. Augustine							Not stated	Case control study			66	serum homocysteine, C-reactive protein levels and microglial antibodies	persons with and without dementia	Persons diagnosed with dementia using the Diagnostic and Statistical Manual of Mental Disorders, Fourth Edition TR (DSM IV TR)	healthy seniors	sociodemographics, mini mentalstatus examination (MMSE) scores, serum homocysteine (tHcy), C-reactive protein (hsCRP) levels and microglial antibodies (MgAb)	The MMSE is a good discriminative tool for all dementias. Serum microglial antibodies differentiate patients with Alzheimer pathology from those with VaD and homocysteine levels differentiates patients with VaD from those with Alzheimer's pathology					Caribbean	In Country
626	TC Martin	Echocardiographic findings in an Afro-Caribbean population referred for evaluation of incidental bundle branch block on electrocardiogram	2007	56	Supplement 1	P - 17			Antigua & Barbuda				American University of Antigua College of Medicine							Retrospective review	Audit			36		patients with complete right and left bundle branch block echocardiographs	patients with complete right bundle branch block	patients with complete right left bundle branch block	echocardiographic characteristics in patients with complete right and left bundle branch block	Incidental RBBB is less likely to be associated with ECHO abnormalities than incidental LBBB.						In Country
627	TC Martin	Are body mass index and left ventricular mass index in normotensive Antiguan school children associated with parental cardiovascular risk factors?	2007	56	Supplement 1	P - 18			Antigua & Barbuda	United Kingdom			American University of Antigua College of Medicine	Bournbrook Varsity Medical Practice	University of Manchester					Not stated	Cross-sectional study			164		Antiguan school children and their parents			relationship between body mass index and left ventricular mass index , and cardiovascular risk factors (family history of hypertension/diabetes, BMI, waist to hip ratio, systolic and diastolic blood pressure) in their parents	BMI and LVMI were not related to parental risk factors				cardiovascular	Caribbean	International
628	D Rhoden-Salmon	Transoesophageal echocardiogram use in Jamaica	2007	56	Supplement 1	P - 19			Jamaica				University of the West Indies, Mona							Not stated	Case series			51		patients who had a transoesophageal echocardiogram			use of transoesophageal echocardiogram in the outpatient setting	The most common indications for the procedure were valvular heart disease, strokes, shunts and infective endocarditis.
629	A Chekuri	Trinidad and Tobago Cancer Society's Pap Smear Programme: A study to assess the incidence and determinants of abnormal Pap smears among screened women of the Trinidad and Tobago Cancer Society for the year 2004	2007	56	Supplement 1	P - 21			Trinidad & Tobago				University of the West Indies, St. Augustine							Retrospective study	Cross-sectional study			6858	Pap smear	women presenting to the Trinidad and Tobago Cancer Society	In-House Clinic	Mobile Clinic	Abnormal pick-up rate	The abnormal pick-up rate was 3.5% in the "In-House Clinic" (IHC) and 3.0% in the Mobile Clinic (MC). The rate of abnormal results was highest in women<= 29 years.
630	A Affan	A study to determine the knowledge, attitudes and practices of Trinidadian women on cervical cancer, the role of human papilloma virus and acceptance of a vaccine	2007	56	Supplement 1	P - 22			Trinidad & Tobago				University of the West Indies, St. Augustine							Not stated	Cross-sectional study			426		women aged 15-45 years	pre education	post education	knowledge attitude and practice of Trinidadian women towards cervical cancer, its association with human papilloma virus	Of the 426 participants, 77% were aware of cervical cancer, and 74.6% never heard of HPV. After an educational intervention, there was a significant change in attitudes of the women towards contracting HPV and developing cervical cancer (p = 0.001).
631	WS Best Plummer	Characteristics of a group of Guyanese breast cancer patients - roadmap for disease intervention?	2007	56	Supplement 1	P - 23			Guyana				University of Guyana	Canadian Society for International Health						Not stated	Cross-sectional study			30		Persons diagnosed with breast cancer at either the Georgetown Public Hospital Corporation, the St Joseph's Mercy Hospital and the Beacon Medical Outreach programmes			epidemiology and occurrence of known risk factors (parity, age of menarche, age at diagnosis) for breast cancer	Late stage breast cancer is commonly diagnosed among Guyanese women who appear to have low risk for disease.
632	D Soares	Is fear a deterrent to mammographic screening?	2007	56	Supplement 1	P - 24			Jamaica				University of the West Indies, Mona							Pilor Study	Cross-sectional study			274		women attending the breast imaging units at the University Hospital of theWest Indies, and Radiology West			factors relating to doing or delaying their mammogram	Subjective indifference, fear of procedure and reliance on physician referrals were identified as barriers to complying with mammographic screening guidelines
633	C Prashad	Characteristics and outcomes of persons receiving chemotherapy for breast cancer at the Georgetown Public Hospital Corporation	2007	56	Supplement 1	P - 25			Guyana				Georgetown Public Hospital Corporation							Retrospective study	Programme Evaluation			78		persons who received chemotherapy for breast cancer at the Georgetown Public Hospital Corporation			characteristics (completion of treatment) and outcomes (survival) of persons who receive chemotherapy for breast cancer	Most persons who received chemotherapy for breast cancer at GPHC were 50-years or older and were able to complete their treatment. There is a long time lag between diagnosis and the initiation of treatment.
634	GK Davis	Homocysteine and glycaemic control in female Type 2 diabetic patients in a developing country: A pilot study	2007	56	Supplement 1	P - 26			Trinidad & Tobago				University of the West Indies, St. Augustine							Pilot Study	Case control study			52	venous blood - fasting plasma glucose, total homocysteine, urea, creatinine, HbA1c	Type 2 diabetic patients attended two primary care clinics in Trinidad and healthy control subjects	Type 2 diabetic patients	Healthy controls	fasting plasma glucose, total homocysteine, urea, creatinine, HbA1c	Female patients had poor diabetic control and hyperhomocysteinemia which would increase the incidence of cardiovascular disease
635	B Alladin	fasting plasma glucose, total homocysteine, urea, creatinine, HbA1c	2007	56	Supplement 1	P - 27			Guyana				University of Guyana	Public Health Strengthening Guyana Project/Canadian Society of International Health						Cross sectional study	Cross-sectional study			100	blood sugar	persons with tuberculosis who were attending chest clinics in three regions in Guyana			demographic, clinical and risk factors, prevalence of diabetes	Fourteen patients were diabetic: twelve were previously diagnosed while two had abnormally high random blood sugar. All diabetics presented with pulmonary TB. Thirty-one patients were HIV positive of whom 28 (90.3%) had pulmonary TB and 3 (9.7%) extrapulmonary TB.
636	Z Ali	The effect of neonatal anthropometry on growth and blood pressure in childhood	2007	56	Supplement 1	P - 28			Trinidad & Tobago				University of the West Indies, St. Augustine							Prospective sstudy	Prospective cohort study			50		babies delivered at the Mount Hope Women's Hospital	babies whose birthweights were >=4000 grams (macrosomic)		association between birth weight and blood pressure	Macrosomic infants were bigger and heavier at birth and at 5 years and 10 years of age (p < 0.01).The normal birthweight babies had significantly higher diastolic blood pressure readings at 10 years of age.
637	D Henry	Obesity indicators and blood metabolites in a hypertensive population in a tertiary level clinic in Barbados	2007	56	Supplement 1	P - 29			Barbados				University of the West Indies, Cave Hill							Cross sectional study	Cross-sectional study				bio-eclectrical impedence analysis, fasting blood glucose lipids and triglycerides	patients of the Hypertension Clinic at the Queen Elizabeth Hospital			body mass index, fat mass, fat free mass and percentage body fat	Body mass index, fat mass, fat free mass and percentage body fat. HDL cholesterol was related (negatively) to body composition				cardiovascular	Caribbean	In Country
638	MK Tulloch Reid	Patterns of dietary intake in subjects with youth onset diabetes	2007	56	Supplement 1	P - 30			Jamaica				University of the West Indies, Mona							Not stated	Cross-sectional study			44	Anthropometric measurements	subjects with recent onset diabetes diagnosed after January 1, 1998 and before age 26 years			dietary intake	Approximately half (48%) of the subjects reported that they were not on a special diet. While subjects reported percentage carbohydrate, protein and fat consumption close to the American 0Diabetes Association recommendations most reported consuming less than the WHO requirements for energy intake and higher than required protein intake. Under-reporting of dietary intake was a significant problem
[truncated: 896 more rows]
